# Supplementary material for: High prevalence of active trachoma and associated factors among school-aged children in Southwest Ethiopia
Source: PLoS Negl Trop Dis. 2023 Dec 15;17(12):e0011846. doi: 10.1371/journal.pntd.0011846 (PMC10756553; doi:10.1371/journal.pntd.0011846)
Supplement: S3 File — (CSV) [file pntd.0011846.s003.csv]

recidence	totalfchildren	famsize	welthindex	age	gender	catage	enrolment	grade	water	watersource	timetohwater	latrineavil	toilettype	latrineuse	catlatrine	feceathh	animal	animalfece	flieathh	waste	washface	soap	frequency	trmming	occular	nasa	flieoneface	facecondition	activetrachma
urban	One	01-Feb	poor	6	Female	06-Oct	not enroled		Unprotected spring	unimproved	1-30 minute	no	No facilities or bush or field	Open field	not improved	yes	no	no	no	improper	yes	Water only	two or more	No	No	Yes	Yes	unclean	Not infected
urban	two or more	01-Feb	poor	7	Female	06-Oct	not enroled		Unprotected spring	unimproved	1-30 minute	no	No facilities or bush or field	Open field	not improved	yes	yes	yes	no	improper	yes	Water only	two or more	No	No	Yes	No	unclean	Not infected
urban	One	03-May	medium	8	Female	06-Oct	enroled	First cycle (1-4)	Surface water (river, dam, lake, pond, stream, canal, irrigation hannels)	unimproved	30 -60 min	no	No facilities or bush or field	Open field	not improved	yes	yes	no	no	improper	yes	Water only	two or more	No	Yes	No	Yes	unclean	Not infected
urban	One	01-Feb	poor	9	Female	06-Oct	not enroled		Public tap/standpipe	improved	1-30 minute	no	No facilities or bush or field	Open field	not improved	yes	yes	yes	no	improper	yes	Water only	once	No	No	Yes	Yes	unclean	Not infected
urban	two or more	01-Feb	rich	10	Female	06-Oct	enroled	First cycle (1-4)	Unprotected dug well	unimproved	30 -60 min	no	No facilities or bush or field	Open field	not improved	yes	yes	yes	no	improper	yes	Water only	once	No	No	No	No	unclean	Not infected
urban	One	01-Feb	poor	9	Female	06-Oct	enroled	First cycle (1-4)	Surface water (river, dam, lake, pond, stream, canal, irrigation hannels)	unimproved	above 60 min	no	No facilities or bush or field	Open field	not improved	yes	yes	no	no	improper	yes	Water only	once	No	No	No	No	clean	Not infected
urban	One	01-Feb	rich	8	Female	06-Oct	not enroled		Surface water (river, dam, lake, pond, stream, canal, irrigation hannels)	unimproved	30 -60 min	no	No facilities or bush or field	Open field	not improved	yes	yes	yes	no	improper	yes	Water only	two or more	No	No	No	No	unclean	Not infected
urban	One	01-Feb	rich	9	Female	06-Oct	enroled	First cycle (1-4)	Rainwater collection	improved	1-30 minute	no	No facilities or bush or field	Open field	not improved	yes	yes	yes	no	improper	yes	Water only	once	No	No	No	No	unclean	Not infected
urban	One	03-May	medium	8	Female	06-Oct	not enroled		Public tap/standpipe	improved	30 -60 min	no	No facilities or bush or field	Open field	not improved	yes	yes	yes	no	improper	yes	Water only	two or more	No	Yes	No	Yes	unclean	Not infected
urban	One	03-May	rich	8	Female	06-Oct	not enroled		Public tap/standpipe	improved	1-30 minute	no	No facilities or bush or field	Open field	not improved	yes	yes	yes	no	improper	yes	soa with water	two or more	No	No	No	No	unclean	Not infected
urban	two or more	01-Feb	rich	10	Female	06-Oct	not enroled		Public tap/standpipe	improved	30 -60 min	no	No facilities or bush or field	Open field	not improved	yes	yes	yes	yes	proper	yes	Water only	two or more	No	No	No	No	clean	Not infected
urban	two or more	03-May	poor	9	Female	06-Oct	enroled	First cycle (1-4)	protectedspring	improved	30 -60 min	no	No facilities or bush or field	Open field	not improved	yes	yes	yes	yes	proper	yes	soa with water	two or more	No	No	No	No	clean	Not infected
urban	One	01-Feb	medium	8	Female	06-Oct	enroled	First cycle (1-4)	Unprotected spring	unimproved	above 60 min	no	No facilities or bush or field	Open field	not improved	yes	no	no	yes	proper	yes	Water only	once	No	No	No	No	clean	Not infected
urban	two or more	01-Feb	medium	7	Female	06-Oct	enroled	First cycle (1-4)	Surface water (river, dam, lake, pond, stream, canal, irrigation hannels)	unimproved	1-30 minute	no	No facilities or bush or field	Open field	not improved	yes	yes	yes	yes	improper	yes	Water only	once	No	No	Yes	No	clean	Not infected
urban	two or more	01-Feb	medium	10	Female	06-Oct	not enroled		Public tap/standpipe	improved	30 -60 min	no	No facilities or bush or field	Open field	not improved	yes	yes	yes	yes	improper	yes	Water only	two or more	No	No	No	No	unclean	Not infected
rural	two or more	above 5	poor	11	Male	Nov-16	not enroled		Rainwater collection	improved	1-30 minute	no	No facilities or bush or field	Open field	not improved	yes	no	no	no	improper	yes	Water only	two or more	Yes	No	No	No	unclean	Trachoma infected
rural	two or more	03-May	medium	7	Male	06-Oct	enroled	First cycle (1-4)	Rainwater collection	improved	1-30 minute	no	No facilities or bush or field	Open field	not improved	yes	no	no	no	improper	yes	Water only	two or more	No	No	No	Yes	clean	Trachoma infected
rural	One	03-May	rich	13	Male	Nov-16	enroled	First cycle (1-4)	Piped water to yard/plot	improved	30 -60 min	no	No facilities or bush or field	Open field	not improved	yes	no	no	no	proper	yes	Water only	once	Yes	No	No	No	clean	Trachoma infected
rural	two or more	03-May	poor	11	Female	Nov-16	enroled	First cycle (1-4)	Public tap/standpipe	improved	30 -60 min	no	No facilities or bush or field	Open field	not improved	yes	yes	yes	no	improper	yes	Water only	once	No	Yes	No	No	unclean	Trachoma infected
rural	One	03-May	medium	13	Male	Nov-16	enroled	First cycle (1-4)	Public tap/standpipe	improved	30 -60 min	no	No facilities or bush or field	Open field	not improved	yes	yes	yes	yes	improper	yes	Water only	once	No	Yes	No	No	unclean	Trachoma infected
rural	One	03-May	medium	13	Male	Nov-16	enroled	Second cycle(5-8)	Public tap/standpipe	improved	30 -60 min	no	No facilities or bush or field	Open field	not improved	yes	yes	yes	yes	proper	yes	Water only	once	No	No	No	No	clean	Trachoma infected
rural	two or more	01-Feb	medium	10	Female	06-Oct	not enroled		Rainwater collection	improved	30 -60 min	no	No facilities or bush or field	Open field	not improved	yes	no	no	no	improper	yes	Water only	once	No	No	No	No	unclean	Trachoma infected
rural	One	01-Feb	poor	8	Male	06-Oct	not enroled		Rainwater collection	improved	1-30 minute	no	No facilities or bush or field	Open field	not improved	yes	no	no	no	improper	yes	soa with water	once	No	No	No	No	unclean	Trachoma infected
rural	One	above 5	poor	14	Male	Nov-16	not enroled		Rainwater collection	improved	1-30 minute	no	No facilities or bush or field	Open field	not improved	yes	yes	yes	no	improper	yes	Water only	once	Yes	No	No	No	unclean	Trachoma infected
rural	One	above 5	medium	13	Male	Nov-16	not enroled		Piped water into dwelling	improved	30 -60 min	no	No facilities or bush or field	Open field	not improved	yes	yes	yes	yes	proper	yes	soa with water	once	Yes	No	No	No	clean	Trachoma infected
rural	One	above 5	poor	13	Male	Nov-16	enroled	First cycle (1-4)	Piped water into dwelling	improved	30 -60 min	no	No facilities or bush or field	Open field	not improved	yes	yes	yes	yes	proper	yes	soa with water	two or more	Yes	No	No	No	clean	Trachoma infected
rural	two or more	01-Feb	medium	9	Male	06-Oct	enroled	First cycle (1-4)	Piped water into dwelling	improved	30 -60 min	no	No facilities or bush or field	Open field	not improved	yes	no	no	yes	proper	yes	soa with water	once	No	No	No	No	clean	Trachoma infected
rural	One	above 5	poor	14	Male	Nov-16	enroled	First cycle (1-4)	Piped water into dwelling	improved	30 -60 min	no	No facilities or bush or field	Open field	not improved	yes	yes	yes	yes	proper	yes	Water only	once	Yes	Yes	No	No	clean	Trachoma infected
rural	One	above 5	medium	13	Female	Nov-16	not enroled		Piped water to yard/plot	improved	above 60 min	no	No facilities or bush or field	Open field	not improved	yes	no	no	no	proper	yes	Water only	once	Yes	No	No	No	clean	Trachoma infected
rural	One	01-Feb	rich	13	Male	Nov-16	enroled	Second cycle(5-8)	Public tap/standpipe	improved	30 -60 min	no	No facilities or bush or field	Open field	not improved	yes	no	no	no	proper	yes	Water only	once	No	No	No	No	clean	Trachoma infected
rural	two or more	01-Feb	poor	11	Male	Nov-16	enroled	First cycle (1-4)	Public tap/standpipe	improved	1-30 minute	no	No facilities or bush or field	Open field	not improved	yes	yes	yes	no	improper	yes	Water only	two or more	No	No	No	No	unclean	Trachoma infected
rural	two or more	above 5	medium	11	Female	Nov-16	not enroled		Unprotected spring	unimproved	1-30 minute	no	No facilities or bush or field	Open field	not improved	yes	yes	yes	no	improper	yes	Water only	two or more	No	No	No	No	unclean	Not infected
rural	two or more	03-May	poor	10	Female	06-Oct	not enroled		Unprotected spring	unimproved	1-30 minute	no	No facilities or bush or field	Open field	not improved	yes	no	no	no	improper	yes	Water only	two or more	No	No	No	No	unclean	Not infected
rural	two or more	03-May	poor	10	Female	06-Oct	not enroled		Unprotected spring	unimproved	1-30 minute	no	No facilities or bush or field	Open field	not improved	yes	yes	yes	no	improper	yes	Water only	two or more	No	No	No	No	unclean	Not infected
rural	two or more	03-May	rich	10	Female	06-Oct	enroled	First cycle (1-4)	Unprotected spring	unimproved	1-30 minute	no	No facilities or bush or field	Open field	not improved	yes	yes	yes	no	improper	yes	Water only	two or more	No	No	No	No	unclean	Not infected
rural	two or more	03-May	rich	11	Female	Nov-16	not enroled		Unprotected spring	unimproved	above 60 min	no	No facilities or bush or field	Open field	not improved	yes	no	no	yes	proper	yes	Water only	two or more	No	No	No	No	clean	Not infected
rural	two or more	above 5	poor	11	Male	Nov-16	enroled	First cycle (1-4)	Unprotected spring	unimproved	30 -60 min	no	No facilities or bush or field	Open field	not improved	yes	no	no	no	improper	yes	Water only	two or more	Yes	Yes	Yes	Yes	unclean	Not infected
rural	One	03-May	medium	8	Female	Nov-16	enroled	Second cycle(5-8)	Unprotected spring	unimproved	1-30 minute	no	No facilities or bush or field	Open field	not improved	yes	yes	yes	no	improper	yes	Water only	two or more	No	No	No	No	clean	Not infected
rural	two or more	03-May	rich	9	Female	06-Oct	enroled	First cycle (1-4)	Unprotected spring	unimproved	above 60 min	no	No facilities or bush or field	Open field	not improved	yes	no	no	yes	improper	yes	Water only	two or more	No	No	No	No	clean	Not infected
rural	One	03-May	medium	8	Female	06-Oct	enroled	First cycle (1-4)	Surface water (river, dam, lake, pond, stream, canal, irrigation hannels)	unimproved	30 -60 min	no	No facilities or bush or field	Open field	not improved	yes	yes	no	no	improper	yes	Water only	two or more	No	No	No	No	unclean	Not infected
rural	One	03-May	poor	8	Female	06-Oct	enroled	First cycle (1-4)	Surface water (river, dam, lake, pond, stream, canal, irrigation hannels)	unimproved	30 -60 min	no	No facilities or bush or field	Open field	not improved	yes	yes	yes	no	improper	yes	Water only	two or more	No	No	Yes	No	unclean	Not infected
rural	One	03-May	rich	8	Female	Nov-16	enroled	First cycle (1-4)	Surface water (river, dam, lake, pond, stream, canal, irrigation hannels)	unimproved	1-30 minute	no	No facilities or bush or field	Open field	not improved	yes	yes	yes	no	improper	yes	Water only	two or more	No	No	Yes	Yes	unclean	Not infected
rural	One	01-Feb	rich	8	Female	Nov-16	not enroled		Surface water (river, dam, lake, pond, stream, canal, irrigation hannels)	unimproved	1-30 minute	no	No facilities or bush or field	Open field	not improved	yes	yes	yes	no	improper	yes	Water only	two or more	No	No	No	No	unclean	Not infected
rural	two or more	03-May	rich	9	Female	06-Oct	enroled	First cycle (1-4)	Surface water (river, dam, lake, pond, stream, canal, irrigation hannels)	unimproved	above 60 min	no	No facilities or bush or field	Open field	not improved	yes	no	no	yes	improper	yes	Water only	two or more	No	No	No	No	clean	Not infected
rural	two or more	above 5	poor	9	Male	06-Oct	not enroled		Rainwater collection	improved	30 -60 min	no	No facilities or bush or field	Open field	not improved	yes	yes	yes	no	proper	yes	Water only	once	No	No	Yes	Yes	clean	Not infected
rural	two or more	above 5	medium	12	Female	Nov-16	enroled	First cycle (1-4)	Rainwater collection	improved	30 -60 min	no	No facilities or bush or field	Open field	not improved	yes	yes	yes	no	proper	yes	Water only	once	No	Yes	Yes	Yes	clean	Not infected
rural	two or more	above 5	rich	11	Female	Nov-16	enroled	First cycle (1-4)	Rainwater collection	improved	1-30 minute	no	No facilities or bush or field	Open field	not improved	yes	no	no	no	improper	yes	Water only	once	Yes	Yes	No	No	unclean	Not infected
rural	One	03-May	poor	9	Male	06-Oct	enroled	First cycle (1-4)	Rainwater collection	improved	1-30 minute	no	No facilities or bush or field	Open field	not improved	yes	yes	yes	no	improper	yes	Water only	once	No	No	No	No	unclean	Not infected
rural	One	01-Feb	poor	8	Female	Nov-16	enroled	Second cycle(5-8)	Public tap/standpipe	improved	1-30 minute	no	No facilities or bush or field	Open field	not improved	yes	yes	yes	no	improper	yes	Water only	once	No	No	No	No	unclean	Not infected
rural	One	03-May	rich	8	Female	Nov-16	enroled	First cycle (1-4)	Public tap/standpipe	improved	1-30 minute	no	No facilities or bush or field	Open field	not improved	yes	yes	yes	no	improper	yes	Water only	once	No	No	Yes	Yes	unclean	Not infected
rural	One	01-Feb	medium	8	Female	Nov-16	enroled	Second cycle(5-8)	Protected dug well	improved	1-30 minute	no	No facilities or bush or field	Open field	not improved	yes	yes	yes	no	improper	yes	Water only	once	No	No	Yes	No	unclean	Not infected
rural	two or more	above 5	rich	10	Female	06-Oct	enroled	First cycle (1-4)	protectedspring	improved	30 -60 min	no	No facilities or bush or field	Open field	not improved	yes	yes	yes	no	improper	yes	Water only	once	No	Yes	No	No	unclean	Not infected
rural	One	01-Feb	poor	8	Female	06-Oct	enroled	First cycle (1-4)	Unprotected dug well	unimproved	30 -60 min	no	No facilities or bush or field	Open field	not improved	yes	no	no	yes	improper	yes	Water only	once	No	No	No	No	unclean	Not infected
rural	two or more	03-May	poor	12	Female	Nov-16	enroled	Second cycle(5-8)	Unprotected dug well	unimproved	30 -60 min	no	No facilities or bush or field	Open field	not improved	yes	yes	yes	yes	proper	yes	Water only	two or more	No	No	No	No	clean	Not infected
rural	One	01-Feb	poor	9	Female	06-Oct	enroled	First cycle (1-4)	Unprotected spring	unimproved	above 60 min	no	No facilities or bush or field	Open field	not improved	yes	yes	no	no	improper	yes	Water only	two or more	No	No	No	No	clean	Not infected
rural	One	01-Feb	rich	8	Female	Nov-16	not enroled		Unprotected spring	unimproved	1-30 minute	no	No facilities or bush or field	Open field	not improved	yes	yes	yes	no	improper	yes	soa with water	two or more	No	No	Yes	Yes	unclean	Not infected
rural	One	above 5	medium	6	Female	06-Oct	enroled	First cycle (1-4)	Unprotected spring	unimproved	1-30 minute	no	No facilities or bush or field	Open field	not improved	yes	yes	yes	no	improper	yes	Water only	two or more	No	No	Yes	Yes	unclean	Not infected
rural	One	01-Feb	poor	8	Female	06-Oct	enroled	First cycle (1-4)	Unprotected spring	unimproved	1-30 minute	no	No facilities or bush or field	Open field	not improved	yes	yes	no	no	improper	yes	Water only	once	No	No	Yes	No	unclean	Not infected
rural	One	01-Feb	medium	6	Female	06-Oct	enroled	First cycle (1-4)	Unprotected spring	unimproved	1-30 minute	no	No facilities or bush or field	Open field	not improved	yes	yes	yes	no	improper	yes	Water only	once	No	No	Yes	Yes	unclean	Not infected
rural	One	above 5	poor	8	Female	Nov-16	enroled	Second cycle(5-8)	Unprotected spring	unimproved	above 60 min	no	No facilities or bush or field	Open field	not improved	yes	yes	yes	yes	proper	yes	soa with water	once	No	No	No	No	unclean	Not infected
rural	two or more	above 5	poor	11	Male	Nov-16	not enroled		Unprotected spring	unimproved	30 -60 min	no	No facilities or bush or field	Open field	not improved	yes	no	no	no	improper	yes	Water only	once	Yes	No	No	No	unclean	Not infected
rural	One	01-Feb	rich	8	Female	06-Oct	not enroled		Unprotected spring	unimproved	30 -60 min	no	No facilities or bush or field	Open field	not improved	yes	no	no	no	improper	yes	Water only	two or more	No	No	Yes	Yes	unclean	Not infected
rural	two or more	01-Feb	poor	10	Female	06-Oct	enroled	First cycle (1-4)	Unprotected spring	unimproved	30 -60 min	no	No facilities or bush or field	Open field	not improved	yes	yes	yes	no	improper	yes	Water only	two or more	No	No	No	No	unclean	Not infected
rural	two or more	above 5	medium	6	Male	06-Oct	enroled	First cycle (1-4)	Unprotected spring	unimproved	1-30 minute	no	No facilities or bush or field	Open field	not improved	yes	no	no	no	improper	yes	soa with water	two or more	No	Yes	Yes	Yes	clean	Not infected
rural	two or more	03-May	poor	6	Female	06-Oct	enroled	First cycle (1-4)	Unprotected spring	unimproved	1-30 minute	no	No facilities or bush or field	Open field	not improved	yes	no	no	no	improper	yes	soa with water	two or more	No	No	Yes	Yes	unclean	Not infected
rural	One	above 5	poor	8	Female	Nov-16	enroled	Second cycle(5-8)	Unprotected spring	unimproved	1-30 minute	no	No facilities or bush or field	Open field	not improved	yes	yes	yes	no	improper	yes	Water only	two or more	No	No	No	No	unclean	Not infected
rural	One	03-May	rich	8	Female	Nov-16	not enroled		Unprotected spring	unimproved	1-30 minute	no	No facilities or bush or field	Open field	not improved	yes	no	no	no	improper	yes	Water only	two or more	Yes	No	No	No	unclean	Not infected
rural	two or more	01-Feb	poor	7	Female	06-Oct	enroled	First cycle (1-4)	Unprotected spring	unimproved	1-30 minute	no	No facilities or bush or field	Open field	not improved	yes	yes	yes	no	improper	yes	Water only	two or more	No	No	Yes	No	unclean	Not infected
rural	One	01-Feb	medium	8	Female	Nov-16	enroled	First cycle (1-4)	Unprotected spring	unimproved	1-30 minute	no	No facilities or bush or field	Open field	not improved	yes	yes	yes	no	improper	yes	Water only	two or more	No	No	Yes	Yes	unclean	Not infected
rural	One	above 5	poor	6	Male	06-Oct	not enroled		Unprotected spring	unimproved	1-30 minute	no	No facilities or bush or field	Open field	not improved	yes	no	no	no	improper	yes	Water only	two or more	No	No	Yes	Yes	unclean	Not infected
rural	two or more	above 5	poor	6	Male	06-Oct	not enroled		Unprotected spring	unimproved	1-30 minute	no	No facilities or bush or field	Open field	not improved	yes	no	no	no	improper	yes	Water only	two or more	No	No	Yes	Yes	unclean	Not infected
rural	One	above 5	poor	8	Male	Nov-16	not enroled		Unprotected spring	unimproved	above 60 min	no	No facilities or bush or field	Open field	not improved	yes	yes	yes	yes	proper	yes	soa with water	two or more	No	No	Yes	No	unclean	Not infected
rural	two or more	above 5	poor	12	Male	Nov-16	enroled	Second cycle(5-8)	Unprotected spring	unimproved	30 -60 min	no	No facilities or bush or field	Open field	not improved	yes	yes	yes	yes	proper	yes	Water only	once	No	No	Yes	No	clean	Not infected
rural	two or more	01-Feb	rich	10	Female	06-Oct	not enroled		Unprotected spring	unimproved	30 -60 min	no	No facilities or bush or field	Open field	not improved	yes	yes	yes	yes	improper	yes	Water only	once	No	No	No	No	unclean	Not infected
rural	One	01-Feb	medium	8	Female	Nov-16	not enroled		Unprotected spring	unimproved	30 -60 min	no	No facilities or bush or field	Open field	not improved	yes	no	no	yes	improper	yes	Water only	once	No	No	No	No	clean	Not infected
rural	two or more	01-Feb	rich	10	Female	06-Oct	enroled	First cycle (1-4)	Unprotected spring	unimproved	30 -60 min	no	No facilities or bush or field	Open field	not improved	yes	yes	yes	yes	improper	yes	Water only	once	No	No	No	No	unclean	Not infected
rural	One	above 5	medium	9	Female	06-Oct	not enroled		Unprotected spring	unimproved	1-30 minute	no	No facilities or bush or field	Open field	not improved	yes	no	no	yes	improper	yes	Water only	once	No	No	No	No	unclean	Not infected
rural	One	above 5	poor	8	Male	Nov-16	enroled	First cycle (1-4)	Surface water (river, dam, lake, pond, stream, canal, irrigation hannels)	unimproved	above 60 min	no	No facilities or bush or field	Open field	not improved	yes	yes	yes	no	proper	yes	soa with water	once	No	Yes	Yes	Yes	unclean	Not infected
rural	two or more	01-Feb	rich	11	Male	Nov-16	not enroled		Surface water (river, dam, lake, pond, stream, canal, irrigation hannels)	unimproved	30 -60 min	no	No facilities or bush or field	Open field	not improved	yes	no	no	no	improper	yes	Water only	once	Yes	No	No	No	unclean	Not infected
rural	One	03-May	medium	8	Female	Nov-16	not enroled		Surface water (river, dam, lake, pond, stream, canal, irrigation hannels)	unimproved	1-30 minute	no	No facilities or bush or field	Open field	not improved	yes	yes	no	no	improper	yes	soa with water	two or more	No	No	Yes	Yes	unclean	Not infected
rural	One	03-May	rich	8	Female	Nov-16	enroled	First cycle (1-4)	Surface water (river, dam, lake, pond, stream, canal, irrigation hannels)	unimproved	1-30 minute	no	No facilities or bush or field	Open field	not improved	yes	no	no	no	improper	yes	soa with water	two or more	No	No	Yes	Yes	unclean	Not infected
rural	two or more	03-May	rich	9	Male	06-Oct	enroled	First cycle (1-4)	Surface water (river, dam, lake, pond, stream, canal, irrigation hannels)	unimproved	30 -60 min	no	No facilities or bush or field	Open field	not improved	yes	no	no	yes	improper	yes	soa with water	two or more	No	No	No	No	clean	Not infected
rural	two or more	above 5	medium	6	Male	06-Oct	enroled	First cycle (1-4)	Rainwater collection	improved	1-30 minute	no	No facilities or bush or field	Open field	not improved	yes	no	no	no	improper	yes	soa with water	two or more	No	No	Yes	Yes	unclean	Not infected
rural	One	03-May	medium	8	Female	Nov-16	not enroled		Rainwater collection	improved	1-30 minute	no	No facilities or bush or field	Open field	not improved	yes	no	no	no	improper	yes	Water only	two or more	No	No	No	No	unclean	Not infected
rural	One	03-May	poor	8	Female	Nov-16	enroled	First cycle (1-4)	Piped water to yard/plot	improved	1-30 minute	no	No facilities or bush or field	Open field	not improved	yes	yes	yes	no	improper	yes	soa with water	two or more	No	No	Yes	Yes	unclean	Not infected
rural	One	above 5	poor	8	Female	Nov-16	not enroled		Protected dug well	improved	1-30 minute	no	No facilities or bush or field	Open field	not improved	yes	yes	yes	no	improper	yes	soa with water	two or more	No	No	Yes	Yes	unclean	Not infected
rural	One	01-Feb	poor	8	Female	06-Oct	enroled	First cycle (1-4)	protectedspring	improved	30 -60 min	no	No facilities or bush or field	Open field	not improved	yes	yes	yes	no	improper	yes	Water only	two or more	No	No	No	No	unclean	Not infected
rural	two or more	above 5	rich	6	Male	06-Oct	not enroled		protectedspring	improved	1-30 minute	no	No facilities or bush or field	Open field	not improved	yes	no	no	no	improper	yes	soa with water	two or more	No	No	Yes	Yes	clean	Not infected
rural	One	above 5	medium	8	Female	Nov-16	enroled	Second cycle(5-8)	protectedspring	improved	1-30 minute	no	No facilities or bush or field	Open field	not improved	yes	yes	yes	no	improper	yes	Water only	two or more	No	No	No	No	unclean	Not infected
rural	two or more	03-May	poor	12	Female	Nov-16	enroled	Second cycle(5-8)	protectedspring	improved	30 -60 min	no	No facilities or bush or field	Open field	not improved	yes	yes	yes	yes	proper	yes	Water only	two or more	No	No	No	No	clean	Not infected
rural	One	above 5	poor	14	Male	Nov-16	not enroled		Rainwater collection	improved	above 60 min	no	No facilities or bush or field	Open field	not improved	yes	no	no	no	improper	yes	Water only	two or more	Yes	No	No	No	clean	Trachoma infected
rural	One	03-May	medium	8	Male	06-Oct	not enroled		protectedspring	improved	above 60 min	no	No facilities or bush or field	Open field	not improved	yes	yes	yes	no	proper	yes	Water only	once	No	Yes	No	No	clean	Trachoma infected
rural	One	above 5	poor	13	Female	Nov-16	enroled	First cycle (1-4)	Rainwater collection	improved	above 60 min	no	No facilities or bush or field	Open field	not improved	yes	no	no	no	improper	yes	Water only	once	Yes	No	No	No	clean	Trachoma infected
rural	two or more	01-Feb	poor	9	Female	06-Oct	not enroled		Piped water to yard/plot	improved	30 -60 min	no	No facilities or bush or field	Open field	not improved	yes	yes	yes	no	improper	yes	soa with water	once	No	Yes	No	No	clean	Trachoma infected
rural	two or more	01-Feb	medium	12	Female	Nov-16	not enroled		Unprotected dug well	unimproved	30 -60 min	no	No facilities or bush or field	Open field	not improved	yes	no	no	yes	improper	yes	Water only	two or more	No	No	No	No	clean	Not infected
rural	two or more	03-May	rich	10	Female	06-Oct	enroled	First cycle (1-4)	Unprotected spring	unimproved	above 60 min	no	No facilities or bush or field	Open field	not improved	yes	no	no	yes	improper	yes	Water only	two or more	No	No	No	No	clean	Not infected
rural	One	01-Feb	medium	8	Female	Nov-16	not enroled		Surface water (river, dam, lake, pond, stream, canal, irrigation hannels)	unimproved	above 60 min	no	No facilities or bush or field	Open field	not improved	yes	no	no	yes	improper	yes	Water only	two or more	No	No	No	No	clean	Not infected
rural	One	above 5	poor	12	Male	Nov-16	not enroled		Rainwater collection	improved	above 60 min	no	No facilities or bush or field	Open field	not improved	yes	no	no	no	improper	yes	Water only	two or more	Yes	No	Yes	Yes	clean	Not infected
rural	two or more	01-Feb	poor	9	Female	06-Oct	enroled	First cycle (1-4)	Unprotected spring	unimproved	30 -60 min	no	No facilities or bush or field	Open field	not improved	yes	no	no	yes	improper	yes	soa with water	once	Yes	No	No	No	clean	Not infected
rural	One	above 5	poor	8	Female	Nov-16	enroled	Second cycle(5-8)	Rainwater collection	improved	above 60 min	no	No facilities or bush or field	Open field	not improved	yes	yes	yes	yes	improper	yes	Water only	two or more	Yes	No	No	No	clean	Not infected
rural	two or more	above 5	poor	10	Female	06-Oct	enroled	First cycle (1-4)	Public tap/standpipe	improved	30 -60 min	no	No facilities or bush or field	Open field	not improved	yes	yes	yes	yes	improper	yes	Water only	two or more	No	Yes	No	No	unclean	Not infected
urban	One	03-May	medium	8	Female	06-Oct	enroled	First cycle (1-4)	Unprotected spring	unimproved	30 -60 min	no	Pit latrine without slab/open pit	latrine	not improved	yes	no	no	no	improper	yes	Water only	two or more	No	No	No	No	unclean	Not infected
urban	two or more	01-Feb	poor	10	Female	06-Oct	not enroled		Surface water (river, dam, lake, pond, stream, canal, irrigation hannels)	unimproved	1-30 minute	no	Pit latrine without slab/open pit	latrine	not improved	yes	no	no	no	improper	yes	Water only	two or more	Yes	No	No	No	unclean	Not infected
urban	One	03-May	rich	8	Female	06-Oct	enroled	First cycle (1-4)	Rainwater collection	improved	1-30 minute	no	Pit latrine without slab/open pit	latrine	not improved	yes	no	no	no	improper	yes	Water only	once	No	No	Yes	Yes	unclean	Not infected
urban	One	03-May	poor	8	Female	06-Oct	enroled	First cycle (1-4)	Public tap/standpipe	improved	30 -60 min	no	Pit latrine without slab/open pit	latrine	not improved	yes	no	no	yes	improper	yes	Water only	once	No	No	No	No	unclean	Not infected
urban	two or more	01-Feb	poor	6	Female	06-Oct	not enroled		Unprotected spring	unimproved	1-30 minute	no	Pit latrine without slab/open pit	latrine	not improved	yes	yes	yes	no	improper	yes	soa with water	once	No	No	Yes	Yes	clean	Not infected
urban	two or more	01-Feb	medium	7	Female	06-Oct	enroled	First cycle (1-4)	Unprotected spring	unimproved	1-30 minute	no	Pit latrine without slab/open pit	latrine	not improved	yes	yes	yes	no	improper	yes	Water only	once	No	No	Yes	No	unclean	Not infected
urban	two or more	01-Feb	medium	10	Female	06-Oct	enroled	First cycle (1-4)	Unprotected spring	unimproved	1-30 minute	no	Pit latrine without slab/open pit	latrine	not improved	yes	no	no	no	improper	yes	Water only	once	No	No	No	No	unclean	Not infected
urban	two or more	01-Feb	medium	9	Female	06-Oct	enroled	First cycle (1-4)	Unprotected spring	unimproved	30 -60 min	no	Pit latrine without slab/open pit	latrine	not improved	yes	yes	no	yes	proper	yes	soa with water	once	No	No	No	No	clean	Not infected
urban	One	01-Feb	poor	9	Female	06-Oct	enroled	First cycle (1-4)	Surface water (river, dam, lake, pond, stream, canal, irrigation hannels)	unimproved	above 60 min	no	Pit latrine without slab/open pit	latrine	not improved	yes	yes	no	yes	improper	yes	Water only	two or more	No	No	No	No	clean	Not infected
urban	two or more	01-Feb	poor	9	Female	06-Oct	not enroled		Piped water into dwelling	improved	30 -60 min	no	Pit latrine without slab/open pit	latrine	not improved	yes	yes	yes	no	proper	yes	soa with water	once	No	No	Yes	Yes	clean	Not infected
urban	two or more	01-Feb	poor	9	Female	06-Oct	enroled	First cycle (1-4)	Piped water into dwelling	improved	30 -60 min	no	Pit latrine without slab/open pit	latrine	not improved	yes	yes	yes	no	proper	yes	Water only	two or more	No	No	Yes	Yes	clean	Not infected
urban	One	01-Feb	medium	6	Female	06-Oct	enroled	First cycle (1-4)	Piped water into dwelling	improved	1-30 minute	no	Pit latrine without slab/open pit	latrine	not improved	yes	no	no	no	improper	yes	Water only	two or more	No	No	Yes	Yes	unclean	Not infected
rural	One	above 5	poor	14	Male	Nov-16	enroled	Second cycle(5-8)	Public tap/standpipe	improved	1-30 minute	no	No facilities or bush or field	latrine	not improved	yes	yes	yes	no	improper	yes	Water only	once	No	No	No	No	clean	Trachoma infected
rural	two or more	03-May	medium	10	Male	06-Oct	enroled	First cycle (1-4)	Protected dug well	improved	30 -60 min	no	No facilities or bush or field	latrine	not improved	yes	yes	yes	no	improper	yes	Water only	once	No	No	No	No	unclean	Trachoma infected
rural	two or more	01-Feb	poor	11	Female	Nov-16	enroled	First cycle (1-4)	Rainwater collection	improved	above 60 min	no	No facilities or bush or field	latrine	not improved	yes	yes	yes	no	proper	yes	Water only	once	No	No	No	No	clean	Trachoma infected
rural	One	above 5	rich	8	Female	Nov-16	not enroled		Piped water to yard/plot	improved	above 60 min	no	No facilities or bush or field	latrine	not improved	yes	yes	yes	no	proper	yes	soa with water	once	No	No	No	No	unclean	Trachoma infected
rural	One	above 5	poor	8	Male	Nov-16	enroled	Second cycle(5-8)	Public tap/standpipe	improved	30 -60 min	no	No facilities or bush or field	latrine	not improved	yes	yes	yes	no	proper	yes	soa with water	once	No	No	No	No	unclean	Trachoma infected
rural	two or more	01-Feb	medium	11	Male	Nov-16	enroled	First cycle (1-4)	Public tap/standpipe	improved	30 -60 min	no	No facilities or bush or field	latrine	not improved	yes	yes	yes	no	improper	yes	Water only	once	No	No	No	No	unclean	Trachoma infected
rural	One	above 5	poor	8	Male	Nov-16	enroled	Second cycle(5-8)	Public tap/standpipe	improved	1-30 minute	no	No facilities or bush or field	latrine	not improved	yes	yes	yes	no	proper	yes	soa with water	once	No	No	No	No	unclean	Trachoma infected
rural	two or more	01-Feb	poor	12	Male	Nov-16	enroled	First cycle (1-4)	Public tap/standpipe	improved	1-30 minute	no	No facilities or bush or field	latrine	not improved	yes	no	no	no	improper	yes	soa with water	once	Yes	No	No	No	clean	Trachoma infected
rural	two or more	01-Feb	poor	11	Male	Nov-16	enroled	First cycle (1-4)	Public tap/standpipe	improved	1-30 minute	no	No facilities or bush or field	latrine	not improved	yes	yes	yes	no	improper	yes	Water only	two or more	Yes	No	No	No	unclean	Trachoma infected
rural	One	above 5	poor	13	Male	Nov-16	enroled	First cycle (1-4)	Public tap/standpipe	improved	1-30 minute	no	No facilities or bush or field	latrine	not improved	yes	no	no	no	improper	yes	Water only	two or more	No	Yes	No	No	clean	Trachoma infected
rural	two or more	03-May	medium	11	Female	Nov-16	enroled	First cycle (1-4)	Unprotected dug well	unimproved	1-30 minute	no	No facilities or bush or field	latrine	not improved	yes	no	no	yes	improper	yes	Water only	two or more	Yes	No	No	No	unclean	Not infected
rural	One	above 5	poor	8	Male	06-Oct	not enroled		Unprotected spring	unimproved	30 -60 min	no	No facilities or bush or field	latrine	not improved	yes	no	no	no	improper	yes	Water only	two or more	No	No	No	No	unclean	Not infected
rural	two or more	01-Feb	poor	11	Female	Nov-16	not enroled		Unprotected spring	unimproved	1-30 minute	no	No facilities or bush or field	latrine	not improved	yes	yes	yes	no	improper	yes	Water only	two or more	No	No	Yes	No	unclean	Not infected
rural	One	03-May	medium	8	Female	Nov-16	enroled	Second cycle(5-8)	Unprotected spring	unimproved	above 60 min	no	No facilities or bush or field	latrine	not improved	yes	yes	yes	yes	proper	yes	Water only	two or more	No	No	No	No	clean	Not infected
rural	two or more	01-Feb	rich	11	Female	Nov-16	not enroled		Unprotected spring	unimproved	above 60 min	no	No facilities or bush or field	latrine	not improved	yes	yes	yes	yes	proper	yes	Water only	two or more	No	No	No	No	clean	Not infected
rural	two or more	03-May	medium	11	Female	Nov-16	enroled	First cycle (1-4)	Unprotected spring	unimproved	30 -60 min	no	No facilities or bush or field	latrine	not improved	yes	no	no	no	improper	yes	Water only	two or more	No	No	Yes	Yes	unclean	Not infected
rural	One	01-Feb	rich	8	Female	Nov-16	not enroled		Unprotected spring	unimproved	1-30 minute	no	No facilities or bush or field	latrine	not improved	yes	yes	yes	no	improper	yes	Water only	two or more	No	No	Yes	Yes	unclean	Not infected
rural	two or more	03-May	rich	11	Male	Nov-16	enroled	First cycle (1-4)	Unprotected spring	unimproved	above 60 min	no	No facilities or bush or field	latrine	not improved	yes	no	no	yes	proper	yes	Water only	two or more	Yes	No	No	No	clean	Not infected
rural	two or more	03-May	rich	12	Female	Nov-16	enroled	First cycle (1-4)	Unprotected spring	unimproved	30 -60 min	no	No facilities or bush or field	latrine	not improved	yes	yes	yes	yes	proper	yes	Water only	two or more	No	No	No	No	clean	Not infected
rural	two or more	03-May	rich	10	Female	06-Oct	enroled	First cycle (1-4)	Unprotected dug well	unimproved	30 -60 min	no	No facilities or bush or field	latrine	not improved	yes	no	no	no	improper	yes	Water only	two or more	No	No	No	No	unclean	Not infected
rural	two or more	03-May	medium	7	Female	06-Oct	enroled	First cycle (1-4)	Unprotected dug well	unimproved	1-30 minute	no	No facilities or bush or field	latrine	not improved	yes	yes	no	yes	improper	yes	Water only	two or more	No	No	Yes	No	unclean	Not infected
rural	One	03-May	poor	8	Female	06-Oct	enroled	First cycle (1-4)	Surface water (river, dam, lake, pond, stream, canal, irrigation hannels)	unimproved	30 -60 min	no	No facilities or bush or field	latrine	not improved	yes	yes	no	yes	improper	yes	Water only	two or more	No	No	Yes	No	unclean	Not infected
rural	One	03-May	poor	8	Female	Nov-16	enroled	First cycle (1-4)	Rainwater collection	improved	1-30 minute	no	No facilities or bush or field	latrine	not improved	yes	yes	yes	no	improper	yes	Water only	once	No	No	Yes	Yes	unclean	Not infected
rural	two or more	03-May	poor	11	Female	Nov-16	not enroled		Protected dug well	improved	1-30 minute	no	No facilities or bush or field	latrine	not improved	yes	no	no	no	improper	yes	Water only	once	Yes	Yes	Yes	Yes	unclean	Not infected
rural	One	03-May	poor	8	Female	06-Oct	not enroled		Protected dug well	improved	30 -60 min	no	No facilities or bush or field	latrine	not improved	yes	yes	yes	yes	improper	yes	Water only	once	No	No	No	No	unclean	Not infected
rural	two or more	03-May	poor	7	Female	06-Oct	not enroled		protectedspring	improved	1-30 minute	no	No facilities or bush or field	latrine	not improved	yes	no	no	no	improper	yes	Water only	once	No	No	No	No	unclean	Not infected
rural	two or more	03-May	poor	6	Female	06-Oct	enroled	First cycle (1-4)	Unprotected dug well	unimproved	1-30 minute	no	No facilities or bush or field	latrine	not improved	yes	yes	yes	yes	improper	yes	soa with water	two or more	No	No	No	No	clean	Not infected
rural	One	above 5	poor	8	Female	Nov-16	enroled	Second cycle(5-8)	Unprotected dug well	unimproved	1-30 minute	no	No facilities or bush or field	latrine	not improved	yes	no	no	yes	improper	yes	Water only	two or more	No	No	No	No	unclean	Not infected
rural	two or more	01-Feb	rich	11	Female	Nov-16	enroled	First cycle (1-4)	Unprotected dug well	unimproved	1-30 minute	no	No facilities or bush or field	latrine	not improved	yes	yes	yes	yes	improper	yes	Water only	two or more	No	No	No	No	unclean	Not infected
rural	One	01-Feb	medium	6	Female	06-Oct	enroled	First cycle (1-4)	Unprotected spring	unimproved	1-30 minute	no	No facilities or bush or field	latrine	not improved	yes	yes	yes	no	improper	yes	Water only	two or more	No	No	Yes	Yes	unclean	Not infected
rural	two or more	above 5	medium	10	Male	06-Oct	not enroled		Unprotected spring	unimproved	30 -60 min	no	No facilities or bush or field	latrine	not improved	yes	yes	yes	no	improper	yes	Water only	once	No	No	No	Yes	unclean	Not infected
rural	One	above 5	medium	8	Male	Nov-16	enroled	Second cycle(5-8)	Unprotected spring	unimproved	above 60 min	no	No facilities or bush or field	latrine	not improved	yes	no	no	yes	improper	yes	soa with water	two or more	No	No	Yes	No	clean	Not infected
rural	One	03-May	rich	8	Female	Nov-16	enroled	Second cycle(5-8)	Unprotected dug well	unimproved	30 -60 min	no	No facilities or bush or field	latrine	not improved	yes	yes	yes	yes	improper	yes	Water only	once	No	No	No	No	unclean	Not infected
rural	One	01-Feb	poor	8	Female	06-Oct	enroled	First cycle (1-4)	Surface water (river, dam, lake, pond, stream, canal, irrigation hannels)	unimproved	above 60 min	no	No facilities or bush or field	latrine	not improved	yes	no	no	no	improper	yes	Water only	once	No	No	Yes	Yes	unclean	Not infected
rural	two or more	01-Feb	poor	6	Female	06-Oct	enroled	First cycle (1-4)	Surface water (river, dam, lake, pond, stream, canal, irrigation hannels)	unimproved	1-30 minute	no	No facilities or bush or field	latrine	not improved	yes	yes	yes	no	improper	yes	soa with water	two or more	No	No	No	No	unclean	Not infected
rural	two or more	above 5	rich	12	Male	Nov-16	not enroled		Surface water (river, dam, lake, pond, stream, canal, irrigation hannels)	unimproved	above 60 min	no	No facilities or bush or field	latrine	not improved	yes	no	no	yes	improper	yes	soa with water	two or more	No	No	Yes	No	clean	Not infected
rural	two or more	01-Feb	rich	11	Female	Nov-16	enroled	First cycle (1-4)	Surface water (river, dam, lake, pond, stream, canal, irrigation hannels)	unimproved	1-30 minute	no	No facilities or bush or field	latrine	not improved	yes	yes	yes	yes	improper	yes	Water only	two or more	No	No	No	No	unclean	Not infected
rural	two or more	01-Feb	medium	6	Female	06-Oct	enroled	First cycle (1-4)	Rainwater collection	improved	1-30 minute	no	No facilities or bush or field	latrine	not improved	yes	no	no	no	improper	yes	soa with water	two or more	No	No	No	No	unclean	Not infected
rural	One	03-May	medium	8	Female	Nov-16	not enroled		Rainwater collection	improved	1-30 minute	no	No facilities or bush or field	latrine	not improved	yes	no	no	no	improper	yes	Water only	two or more	No	No	Yes	Yes	unclean	Not infected
rural	One	01-Feb	rich	8	Female	Nov-16	enroled	Second cycle(5-8)	Rainwater collection	improved	30 -60 min	no	No facilities or bush or field	latrine	not improved	yes	yes	yes	yes	improper	yes	Water only	two or more	No	No	Yes	No	unclean	Not infected
rural	One	01-Feb	rich	9	Female	06-Oct	enroled	First cycle (1-4)	protectedspring	improved	1-30 minute	no	No facilities or bush or field	latrine	not improved	yes	no	no	no	improper	yes	Water only	two or more	Yes	No	No	No	unclean	Not infected
rural	One	above 5	medium	8	Male	Nov-16	not enroled		protectedspring	improved	30 -60 min	no	No facilities or bush or field	latrine	not improved	yes	no	no	yes	proper	yes	soa with water	two or more	Yes	No	No	No	clean	Not infected
rural	two or more	03-May	rich	9	Female	06-Oct	enroled	First cycle (1-4)	protectedspring	improved	30 -60 min	no	No facilities or bush or field	latrine	not improved	yes	yes	yes	yes	proper	yes	Water only	two or more	No	No	No	No	clean	Not infected
rural	One	03-May	rich	12	Male	Nov-16	enroled	First cycle (1-4)	Protected dug well	improved	above 60 min	no	No facilities or bush or field	latrine	not improved	yes	no	no	no	improper	yes	Water only	once	Yes	Yes	Yes	Yes	clean	Trachoma infected
rural	One	01-Feb	poor	13	Male	Nov-16	not enroled		Rainwater collection	improved	above 60 min	no	No facilities or bush or field	latrine	not improved	yes	no	no	no	improper	yes	Water only	once	Yes	No	No	No	clean	Trachoma infected
rural	One	01-Feb	poor	8	Male	06-Oct	enroled	First cycle (1-4)	Rainwater collection	improved	above 60 min	no	No facilities or bush or field	latrine	not improved	yes	yes	yes	no	improper	yes	Water only	once	No	No	No	No	clean	Trachoma infected
rural	two or more	01-Feb	medium	11	Female	Nov-16	not enroled		Piped water to yard/plot	improved	above 60 min	no	No facilities or bush or field	latrine	not improved	yes	yes	yes	no	improper	yes	Water only	once	No	No	No	No	clean	Trachoma infected
rural	One	03-May	medium	8	Female	06-Oct	not enroled		Protected dug well	improved	above 60 min	no	No facilities or bush or field	latrine	not improved	yes	yes	yes	no	proper	yes	Water only	once	No	No	No	No	clean	Not infected
rural	One	above 5	poor	8	Female	Nov-16	not enroled		protectedspring	improved	above 60 min	no	No facilities or bush or field	latrine	not improved	yes	yes	yes	no	improper	yes	Water only	once	Yes	No	No	No	clean	Not infected
rural	One	above 5	poor	8	Male	Nov-16	not enroled		protectedspring	improved	above 60 min	no	No facilities or bush or field	latrine	not improved	yes	yes	yes	no	improper	yes	Water only	once	No	No	Yes	No	clean	Not infected
rural	One	01-Feb	poor	12	Female	Nov-16	not enroled		protectedspring	improved	above 60 min	no	No facilities or bush or field	latrine	not improved	yes	no	no	no	improper	yes	Water only	once	No	No	No	No	clean	Not infected
rural	two or more	03-May	medium	7	Female	06-Oct	not enroled		protectedspring	improved	1-30 minute	no	No facilities or bush or field	latrine	not improved	yes	no	no	no	improper	yes	Water only	once	No	No	No	No	clean	Not infected
rural	two or more	above 5	rich	9	Female	06-Oct	not enroled		Unprotected dug well	unimproved	above 60 min	no	No facilities or bush or field	latrine	not improved	yes	no	no	no	improper	yes	Water only	once	No	No	No	No	clean	Not infected
rural	two or more	01-Feb	rich	10	Female	06-Oct	enroled	First cycle (1-4)	protectedspring	improved	above 60 min	no	No facilities or bush or field	latrine	not improved	yes	no	no	no	improper	yes	Water only	two or more	No	No	No	No	clean	Not infected
rural	One	03-May	poor	12	Female	Nov-16	not enroled		Unprotected dug well	unimproved	30 -60 min	yes	pit latrine	Open field	improved	no	no	no	yes	improper	yes	Water only	two or more	No	No	No	No	unclean	Not infected
rural	One	03-May	medium	9	Female	06-Oct	not enroled		Unprotected dug well	unimproved	30 -60 min	yes	pit latrine	Open field	improved	no	no	no	yes	improper	yes	Water only	two or more	No	No	No	No	unclean	Not infected
rural	One	01-Feb	rich	8	Female	Nov-16	not enroled		Unprotected dug well	unimproved	30 -60 min	yes	pit latrine	Open field	improved	no	no	no	yes	improper	yes	Water only	two or more	No	No	Yes	No	unclean	Not infected
rural	One	01-Feb	medium	8	Female	Nov-16	enroled	Second cycle(5-8)	Unprotected dug well	unimproved	1-30 minute	yes	pit latrine	Open field	improved	no	no	no	yes	improper	yes	Water only	two or more	No	No	No	No	unclean	Not infected
rural	One	above 5	medium	12	Male	Nov-16	enroled	First cycle (1-4)	Unprotected spring	unimproved	30 -60 min	yes	pit latrine	Open field	improved	yes	yes	yes	yes	proper	yes	Water only	two or more	Yes	Yes	No	No	unclean	Not infected
rural	two or more	above 5	medium	11	Male	Nov-16	enroled	First cycle (1-4)	Unprotected spring	unimproved	30 -60 min	yes	pit latrine	Open field	improved	no	no	no	yes	improper	yes	Water only	two or more	Yes	Yes	No	No	unclean	Not infected
rural	two or more	above 5	medium	11	Male	Nov-16	enroled	First cycle (1-4)	Unprotected spring	unimproved	30 -60 min	yes	pit latrine	Open field	improved	no	no	no	yes	improper	yes	Water only	two or more	Yes	Yes	No	No	unclean	Not infected
rural	two or more	above 5	poor	11	Male	Nov-16	enroled	First cycle (1-4)	Unprotected spring	unimproved	30 -60 min	yes	pit latrine	Open field	improved	no	no	no	yes	improper	yes	Water only	two or more	Yes	Yes	No	No	unclean	Not infected
rural	One	above 5	medium	9	Male	06-Oct	enroled	First cycle (1-4)	Unprotected spring	unimproved	30 -60 min	yes	pit latrine	Open field	improved	no	no	no	yes	improper	yes	Water only	two or more	No	Yes	No	No	unclean	Not infected
rural	One	03-May	poor	8	Female	06-Oct	enroled	First cycle (1-4)	Unprotected spring	unimproved	30 -60 min	yes	pit latrine	Open field	improved	no	no	no	yes	improper	yes	Water only	two or more	No	No	No	No	unclean	Not infected
rural	One	01-Feb	medium	8	Female	Nov-16	not enroled		Unprotected spring	unimproved	1-30 minute	yes	pit latrine	Open field	improved	no	no	no	yes	improper	yes	Water only	two or more	No	No	No	No	unclean	Not infected
rural	One	01-Feb	rich	8	Male	Nov-16	not enroled		Surface water (river, dam, lake, pond, stream, canal, irrigation hannels)	unimproved	1-30 minute	yes	pit latrine	Open field	improved	no	no	no	no	improper	yes	Water only	two or more	Yes	Yes	Yes	Yes	unclean	Not infected
rural	two or more	03-May	poor	11	Female	Nov-16	enroled	First cycle (1-4)	Surface water (river, dam, lake, pond, stream, canal, irrigation hannels)	unimproved	above 60 min	yes	pit latrine	Open field	improved	no	no	no	yes	improper	yes	Water only	two or more	No	No	No	No	unclean	Not infected
rural	two or more	above 5	poor	11	Female	Nov-16	enroled	First cycle (1-4)	Rainwater collection	improved	30 -60 min	yes	pit latrine	Open field	improved	yes	yes	yes	yes	proper	yes	Water only	once	Yes	Yes	No	No	unclean	Not infected
rural	two or more	above 5	medium	11	Female	Nov-16	enroled	First cycle (1-4)	Rainwater collection	improved	1-30 minute	yes	pit latrine	Open field	improved	yes	yes	yes	yes	proper	yes	Water only	once	Yes	Yes	No	No	unclean	Not infected
rural	One	03-May	medium	8	Female	Nov-16	enroled	Second cycle(5-8)	Public tap/standpipe	improved	1-30 minute	yes	pit latrine	Open field	improved	yes	no	no	yes	improper	yes	Water only	once	No	No	No	No	unclean	Not infected
rural	two or more	above 5	medium	11	Male	Nov-16	not enroled		Protected dug well	improved	30 -60 min	yes	pit latrine	Open field	improved	no	no	no	yes	improper	yes	Water only	once	No	No	Yes	No	unclean	Not infected
rural	One	03-May	poor	12	Female	Nov-16	not enroled		protectedspring	improved	30 -60 min	yes	pit latrine	Open field	improved	yes	yes	yes	no	proper	yes	Water only	once	Yes	Yes	Yes	Yes	unclean	Not infected
rural	two or more	above 5	rich	10	Male	06-Oct	enroled	First cycle (1-4)	Unprotected dug well	unimproved	30 -60 min	yes	pit latrine	Open field	improved	no	no	no	yes	improper	yes	soa with water	once	No	No	No	No	unclean	Not infected
rural	two or more	03-May	poor	11	Female	Nov-16	not enroled		Unprotected dug well	unimproved	30 -60 min	yes	pit latrine	Open field	improved	no	no	no	yes	improper	yes	soa with water	once	No	No	No	No	unclean	Not infected
rural	One	01-Feb	medium	9	Female	06-Oct	not enroled		Unprotected dug well	unimproved	30 -60 min	yes	pit latrine	Open field	improved	yes	yes	yes	yes	improper	yes	Water only	two or more	No	No	No	No	unclean	Not infected
rural	One	above 5	poor	8	Male	Nov-16	enroled	First cycle (1-4)	Unprotected dug well	unimproved	1-30 minute	yes	pit latrine	Open field	improved	no	no	no	yes	improper	yes	Water only	two or more	No	Yes	Yes	No	unclean	Not infected
rural	two or more	03-May	medium	10	Female	06-Oct	enroled	First cycle (1-4)	Unprotected spring	unimproved	30 -60 min	yes	pit latrine	Open field	improved	no	no	no	no	improper	yes	soa with water	once	No	No	Yes	Yes	unclean	Not infected
rural	two or more	above 5	rich	11	Female	Nov-16	not enroled		Unprotected spring	unimproved	30 -60 min	yes	pit latrine	Open field	improved	no	no	no	yes	improper	yes	soa with water	two or more	Yes	No	No	No	unclean	Not infected
rural	One	03-May	medium	8	Female	06-Oct	enroled	First cycle (1-4)	Unprotected spring	unimproved	30 -60 min	yes	pit latrine	Open field	improved	no	no	no	yes	improper	yes	soa with water	two or more	No	No	No	No	unclean	Not infected
rural	One	01-Feb	poor	8	Male	Nov-16	not enroled		Unprotected spring	unimproved	30 -60 min	yes	pit latrine	Open field	improved	no	no	no	yes	improper	yes	soa with water	once	Yes	No	No	No	unclean	Not infected
rural	two or more	01-Feb	medium	11	Female	Nov-16	enroled	First cycle (1-4)	Unprotected spring	unimproved	30 -60 min	yes	pit latrine	Open field	improved	yes	yes	yes	yes	proper	yes	Water only	once	Yes	No	No	No	unclean	Not infected
rural	One	01-Feb	rich	8	Female	06-Oct	enroled	First cycle (1-4)	Unprotected spring	unimproved	30 -60 min	yes	pit latrine	Open field	improved	no	no	no	yes	improper	yes	Water only	once	No	No	No	No	unclean	Not infected
rural	two or more	above 5	poor	11	Female	Nov-16	enroled	Second cycle(5-8)	Unprotected spring	unimproved	1-30 minute	yes	pit latrine	Open field	improved	no	no	no	yes	improper	yes	Water only	once	No	No	No	No	unclean	Not infected
rural	One	above 5	rich	8	Male	Nov-16	enroled	Second cycle(5-8)	Unprotected spring	unimproved	1-30 minute	yes	pit latrine	Open field	improved	no	no	no	yes	improper	yes	Water only	once	No	No	Yes	No	unclean	Not infected
rural	One	above 5	medium	12	Female	Nov-16	not enroled		Unprotected spring	unimproved	1-30 minute	yes	pit latrine	Open field	improved	yes	yes	yes	yes	proper	yes	Water only	once	No	No	No	No	unclean	Not infected
rural	two or more	03-May	poor	11	Female	Nov-16	not enroled		Unprotected spring	unimproved	1-30 minute	yes	pit latrine	Open field	improved	no	no	no	yes	improper	yes	Water only	once	No	No	No	No	unclean	Not infected
rural	two or more	03-May	poor	10	Female	06-Oct	not enroled		Unprotected dug well	unimproved	30 -60 min	yes	pit latrine	Open field	improved	no	no	no	yes	improper	yes	soa with water	once	Yes	No	No	No	unclean	Not infected
rural	One	above 5	rich	8	Male	Nov-16	not enroled		Surface water (river, dam, lake, pond, stream, canal, irrigation hannels)	unimproved	30 -60 min	yes	pit latrine	Open field	improved	no	no	no	no	improper	yes	Water only	once	No	No	Yes	Yes	unclean	Not infected
rural	One	01-Feb	poor	12	Female	Nov-16	not enroled		Surface water (river, dam, lake, pond, stream, canal, irrigation hannels)	unimproved	30 -60 min	yes	pit latrine	Open field	improved	yes	yes	yes	no	proper	yes	Water only	once	Yes	Yes	Yes	Yes	unclean	Not infected
rural	two or more	03-May	medium	11	Female	Nov-16	not enroled		Surface water (river, dam, lake, pond, stream, canal, irrigation hannels)	unimproved	30 -60 min	yes	pit latrine	Open field	improved	no	no	no	yes	improper	yes	Water only	two or more	No	No	No	No	unclean	Not infected
rural	two or more	03-May	poor	11	Female	Nov-16	not enroled		Surface water (river, dam, lake, pond, stream, canal, irrigation hannels)	unimproved	30 -60 min	yes	pit latrine	Open field	improved	no	no	no	yes	improper	yes	Water only	two or more	No	No	No	No	unclean	Not infected
rural	two or more	01-Feb	medium	10	Female	06-Oct	enroled	First cycle (1-4)	Surface water (river, dam, lake, pond, stream, canal, irrigation hannels)	unimproved	30 -60 min	yes	pit latrine	Open field	improved	yes	yes	yes	yes	improper	yes	Water only	two or more	No	No	No	No	unclean	Not infected
rural	One	01-Feb	poor	9	Female	06-Oct	enroled	First cycle (1-4)	Surface water (river, dam, lake, pond, stream, canal, irrigation hannels)	unimproved	30 -60 min	yes	pit latrine	Open field	improved	no	no	no	yes	improper	yes	Water only	two or more	No	No	No	No	unclean	Not infected
rural	two or more	above 5	poor	11	Female	Nov-16	not enroled		Surface water (river, dam, lake, pond, stream, canal, irrigation hannels)	unimproved	30 -60 min	yes	pit latrine	Open field	improved	no	no	no	yes	improper	yes	Water only	two or more	Yes	No	No	No	unclean	Not infected
rural	One	above 5	medium	8	Male	Nov-16	enroled	Second cycle(5-8)	Surface water (river, dam, lake, pond, stream, canal, irrigation hannels)	unimproved	1-30 minute	yes	pit latrine	Open field	improved	no	no	no	yes	improper	yes	Water only	two or more	No	No	Yes	No	unclean	Not infected
rural	One	above 5	rich	12	Female	Nov-16	enroled	Second cycle(5-8)	Rainwater collection	improved	above 60 min	yes	pit latrine	Open field	improved	yes	yes	yes	no	proper	yes	Water only	once	No	No	No	Yes	unclean	Not infected
rural	two or more	03-May	medium	11	Female	Nov-16	enroled	First cycle (1-4)	Rainwater collection	improved	30 -60 min	yes	pit latrine	Open field	improved	no	no	no	no	improper	yes	soa with water	two or more	No	No	Yes	Yes	unclean	Not infected
rural	One	01-Feb	poor	12	Female	Nov-16	enroled	First cycle (1-4)	Rainwater collection	improved	1-30 minute	yes	pit latrine	Open field	improved	yes	yes	yes	no	proper	yes	Water only	two or more	Yes	Yes	Yes	Yes	unclean	Not infected
rural	two or more	01-Feb	rich	11	Female	Nov-16	enroled	First cycle (1-4)	Rainwater collection	improved	above 60 min	yes	pit latrine	Open field	improved	yes	yes	yes	yes	proper	yes	Water only	two or more	Yes	No	No	No	unclean	Not infected
rural	two or more	above 5	rich	11	Male	Nov-16	enroled	First cycle (1-4)	Rainwater collection	improved	30 -60 min	yes	pit latrine	Open field	improved	no	no	no	yes	improper	yes	soa with water	two or more	Yes	No	No	No	unclean	Not infected
rural	two or more	01-Feb	rich	10	Female	06-Oct	enroled	First cycle (1-4)	Rainwater collection	improved	30 -60 min	yes	pit latrine	Open field	improved	no	no	no	yes	improper	yes	soa with water	two or more	No	No	No	No	unclean	Not infected
rural	two or more	01-Feb	rich	10	Female	06-Oct	enroled	First cycle (1-4)	Rainwater collection	improved	30 -60 min	yes	pit latrine	Open field	improved	no	no	no	yes	improper	yes	soa with water	once	No	No	No	No	unclean	Not infected
rural	One	01-Feb	rich	12	Female	Nov-16	enroled	Second cycle(5-8)	Rainwater collection	improved	30 -60 min	yes	pit latrine	Open field	improved	no	no	no	yes	improper	yes	Water only	once	No	No	No	No	clean	Not infected
rural	One	03-May	rich	9	Female	06-Oct	not enroled		Rainwater collection	improved	30 -60 min	yes	pit latrine	Open field	improved	yes	yes	yes	yes	proper	yes	Water only	once	No	No	No	No	unclean	Not infected
rural	two or more	03-May	poor	11	Female	Nov-16	not enroled		Rainwater collection	improved	30 -60 min	yes	pit latrine	Open field	improved	no	no	no	yes	improper	yes	Water only	once	Yes	No	No	No	unclean	Not infected
rural	One	01-Feb	medium	8	Female	Nov-16	not enroled		Rainwater collection	improved	30 -60 min	yes	pit latrine	Open field	improved	no	no	no	yes	improper	yes	Water only	once	No	No	No	No	clean	Not infected
rural	One	above 5	medium	8	Female	Nov-16	enroled	Second cycle(5-8)	Rainwater collection	improved	1-30 minute	yes	pit latrine	Open field	improved	no	no	no	yes	improper	yes	Water only	once	No	No	No	No	unclean	Not infected
rural	One	01-Feb	rich	13	Female	Nov-16	enroled	First cycle (1-4)	Rainwater collection	improved	1-30 minute	yes	pit latrine	Open field	improved	yes	yes	yes	yes	improper	yes	Water only	once	No	No	No	No	unclean	Not infected
rural	One	01-Feb	medium	8	Female	Nov-16	enroled	Second cycle(5-8)	Rainwater collection	improved	1-30 minute	yes	pit latrine	Open field	improved	yes	yes	yes	yes	improper	yes	Water only	once	No	No	No	No	unclean	Not infected
rural	two or more	03-May	poor	11	Female	Nov-16	not enroled		Rainwater collection	improved	1-30 minute	yes	pit latrine	Open field	improved	no	no	no	yes	improper	yes	Water only	once	Yes	No	No	No	unclean	Not infected
rural	two or more	03-May	poor	11	Female	Nov-16	enroled	First cycle (1-4)	Piped water to yard/plot	improved	30 -60 min	yes	pit latrine	Open field	improved	no	no	no	no	improper	yes	Water only	two or more	No	No	Yes	Yes	unclean	Not infected
rural	One	above 5	medium	8	Male	Nov-16	enroled	First cycle (1-4)	Public tap/standpipe	improved	30 -60 min	yes	pit latrine	Open field	improved	no	no	no	no	improper	yes	soa with water	two or more	No	No	Yes	Yes	unclean	Not infected
rural	two or more	01-Feb	rich	11	Female	Nov-16	enroled	First cycle (1-4)	Public tap/standpipe	improved	30 -60 min	yes	pit latrine	Open field	improved	no	no	no	yes	improper	yes	soa with water	two or more	No	No	No	No	unclean	Not infected
rural	One	01-Feb	poor	8	Female	06-Oct	enroled	First cycle (1-4)	Public tap/standpipe	improved	30 -60 min	yes	pit latrine	Open field	improved	no	no	no	yes	improper	yes	Water only	two or more	No	No	No	No	unclean	Not infected
rural	two or more	03-May	poor	11	Female	Nov-16	enroled	First cycle (1-4)	Protected dug well	improved	30 -60 min	yes	pit latrine	Open field	improved	no	no	no	no	improper	yes	soa with water	two or more	No	No	No	Yes	unclean	Not infected
rural	One	above 5	poor	8	Male	Nov-16	enroled	Second cycle(5-8)	Protected dug well	improved	30 -60 min	yes	pit latrine	Open field	improved	no	no	no	yes	improper	yes	Water only	two or more	No	No	Yes	No	clean	Not infected
rural	two or more	03-May	poor	11	Male	Nov-16	enroled	First cycle (1-4)	Protected dug well	improved	30 -60 min	yes	pit latrine	Open field	improved	no	no	no	yes	improper	yes	Water only	two or more	No	No	Yes	No	unclean	Not infected
rural	two or more	03-May	poor	11	Male	Nov-16	enroled	First cycle (1-4)	Protected dug well	improved	30 -60 min	yes	pit latrine	Open field	improved	no	no	no	yes	improper	yes	Water only	two or more	Yes	No	No	No	unclean	Not infected
rural	One	01-Feb	medium	9	Female	06-Oct	not enroled		Protected dug well	improved	30 -60 min	yes	pit latrine	Open field	improved	no	no	no	yes	improper	yes	Water only	two or more	No	No	No	No	unclean	Not infected
rural	One	03-May	medium	8	Female	06-Oct	not enroled		protectedspring	improved	above 60 min	yes	pit latrine	Open field	improved	no	no	no	yes	improper	yes	soa with water	two or more	No	No	No	No	unclean	Not infected
rural	One	above 5	poor	8	Male	Nov-16	enroled	Second cycle(5-8)	protectedspring	improved	30 -60 min	yes	pit latrine	Open field	improved	no	no	no	yes	improper	yes	Water only	two or more	Yes	No	No	No	unclean	Not infected
rural	One	above 5	poor	12	Male	Nov-16	enroled	Second cycle(5-8)	protectedspring	improved	30 -60 min	yes	pit latrine	Open field	improved	no	no	no	yes	improper	yes	Water only	two or more	No	No	Yes	No	clean	Not infected
rural	two or more	01-Feb	medium	11	Female	Nov-16	enroled	First cycle (1-4)	protectedspring	improved	30 -60 min	yes	pit latrine	Open field	improved	no	no	no	yes	improper	yes	Water only	two or more	Yes	No	No	No	unclean	Not infected
rural	One	01-Feb	rich	8	Male	Nov-16	enroled	Second cycle(5-8)	protectedspring	improved	30 -60 min	yes	pit latrine	Open field	improved	no	no	no	yes	improper	yes	Water only	two or more	No	No	Yes	No	clean	Not infected
rural	two or more	01-Feb	rich	11	Female	Nov-16	not enroled		protectedspring	improved	30 -60 min	yes	pit latrine	Open field	improved	yes	yes	yes	yes	proper	yes	Water only	two or more	No	No	No	No	unclean	Not infected
rural	One	01-Feb	rich	8	Female	Nov-16	enroled	Second cycle(5-8)	Unprotected dug well	unimproved	30 -60 min	yes	pit latrine	Open field	improved	no	no	no	yes	improper	yes	Water only	two or more	Yes	No	No	No	unclean	Not infected
urban	One	03-May	poor	8	Female	06-Oct	enroled	First cycle (1-4)	Surface water (river, dam, lake, pond, stream, canal, irrigation hannels)	unimproved	30 -60 min	yes	Pit latrine without slab/open pit	Open field	improved	no	no	no	yes	improper	yes	Water only	two or more	No	No	No	No	unclean	Not infected
urban	One	03-May	medium	8	Female	06-Oct	enroled	First cycle (1-4)	Piped water to yard/plot	improved	30 -60 min	yes	Pit latrine without slab/open pit	Open field	improved	no	no	no	yes	improper	yes	Water only	once	No	No	No	No	unclean	Not infected
urban	One	03-May	medium	9	Female	06-Oct	not enroled		Unprotected spring	unimproved	30 -60 min	yes	Pit latrine without slab/open pit	Open field	improved	no	no	no	yes	improper	yes	Water only	once	No	No	No	No	unclean	Not infected
urban	One	01-Feb	rich	8	Female	06-Oct	not enroled		Surface water (river, dam, lake, pond, stream, canal, irrigation hannels)	unimproved	above 60 min	yes	Pit latrine without slab/open pit	Open field	improved	no	no	no	yes	improper	yes	soa with water	two or more	No	No	No	No	unclean	Not infected
rural	two or more	03-May	rich	10	Male	06-Oct	enroled	First cycle (1-4)	Rainwater collection	improved	30 -60 min	yes	Pit latrine without slab/open pit	Open field	improved	yes	yes	yes	no	proper	yes	Water only	once	No	No	No	No	unclean	Trachoma infected
rural	two or more	03-May	poor	11	Male	Nov-16	enroled	First cycle (1-4)	Rainwater collection	improved	30 -60 min	yes	Pit latrine without slab/open pit	Open field	improved	yes	yes	yes	no	proper	yes	Water only	once	No	No	No	No	unclean	Trachoma infected
rural	One	above 5	medium	13	Male	Nov-16	not enroled		Rainwater collection	improved	1-30 minute	yes	Pit latrine without slab/open pit	Open field	improved	yes	yes	yes	no	proper	yes	Water only	two or more	Yes	No	Yes	Yes	unclean	Trachoma infected
rural	One	01-Feb	medium	12	Male	Nov-16	enroled	First cycle (1-4)	Rainwater collection	improved	30 -60 min	yes	Pit latrine without slab/open pit	Open field	improved	no	no	no	yes	improper	yes	Water only	once	Yes	No	No	No	clean	Trachoma infected
rural	One	above 5	poor	12	Male	Nov-16	enroled	Second cycle(5-8)	Rainwater collection	improved	30 -60 min	yes	Pit latrine without slab/open pit	Open field	improved	no	no	no	yes	improper	yes	Water only	once	Yes	No	No	No	clean	Trachoma infected
rural	One	03-May	poor	9	Male	06-Oct	not enroled		Rainwater collection	improved	30 -60 min	yes	Pit latrine without slab/open pit	Open field	improved	no	no	no	yes	improper	yes	Water only	once	Yes	Yes	No	No	unclean	Trachoma infected
rural	two or more	03-May	poor	11	Female	Nov-16	enroled	Second cycle(5-8)	Rainwater collection	improved	30 -60 min	yes	Pit latrine without slab/open pit	Open field	improved	no	no	no	yes	improper	yes	Water only	two or more	No	Yes	No	No	unclean	Trachoma infected
rural	One	above 5	poor	14	Male	Nov-16	enroled	Second cycle(5-8)	Rainwater collection	improved	1-30 minute	yes	Pit latrine without slab/open pit	Open field	improved	no	no	no	yes	improper	yes	Water only	two or more	Yes	No	No	No	unclean	Trachoma infected
rural	One	above 5	poor	8	Male	Nov-16	enroled	Second cycle(5-8)	Piped water into dwelling	improved	30 -60 min	yes	Pit latrine without slab/open pit	Open field	improved	no	no	no	yes	improper	yes	Water only	two or more	No	No	No	No	clean	Trachoma infected
rural	One	03-May	medium	13	Male	Nov-16	not enroled		Piped water into dwelling	improved	30 -60 min	yes	Pit latrine without slab/open pit	Open field	improved	no	no	no	yes	improper	yes	Water only	two or more	Yes	No	No	No	unclean	Trachoma infected
rural	two or more	03-May	rich	10	Male	06-Oct	enroled	First cycle (1-4)	Piped water into dwelling	improved	30 -60 min	yes	Pit latrine without slab/open pit	Open field	improved	no	no	no	yes	improper	yes	Water only	once	No	No	No	No	clean	Trachoma infected
rural	two or more	03-May	rich	11	Female	Nov-16	enroled	First cycle (1-4)	Piped water into dwelling	improved	30 -60 min	yes	Pit latrine without slab/open pit	Open field	improved	no	no	no	yes	improper	yes	Water only	once	No	No	No	No	unclean	Trachoma infected
rural	two or more	03-May	rich	11	Male	Nov-16	enroled	First cycle (1-4)	Piped water into dwelling	improved	30 -60 min	yes	Pit latrine without slab/open pit	Open field	improved	no	no	no	yes	improper	yes	Water only	once	No	No	No	No	unclean	Trachoma infected
rural	two or more	03-May	medium	12	Male	Nov-16	not enroled		Public tap/standpipe	improved	30 -60 min	yes	Pit latrine without slab/open pit	Open field	improved	no	no	no	no	improper	yes	Water only	once	Yes	Yes	Yes	Yes	unclean	Trachoma infected
rural	One	01-Feb	medium	12	Male	Nov-16	enroled	Second cycle(5-8)	Public tap/standpipe	improved	30 -60 min	yes	Pit latrine without slab/open pit	Open field	improved	no	no	no	yes	improper	yes	Water only	once	No	No	No	No	clean	Trachoma infected
rural	One	above 5	medium	13	Male	Nov-16	enroled	First cycle (1-4)	Rainwater collection	improved	1-30 minute	yes	Pit latrine without slab/open pit	Open field	improved	yes	yes	yes	no	proper	yes	Water only	once	Yes	Yes	Yes	Yes	unclean	Trachoma infected
rural	two or more	01-Feb	medium	10	Female	06-Oct	not enroled		Rainwater collection	improved	30 -60 min	yes	Pit latrine without slab/open pit	Open field	improved	no	no	no	yes	improper	yes	soa with water	two or more	No	No	No	No	unclean	Trachoma infected
rural	One	01-Feb	poor	9	Female	06-Oct	enroled	First cycle (1-4)	Rainwater collection	improved	30 -60 min	yes	Pit latrine without slab/open pit	Open field	improved	no	no	no	yes	improper	yes	soa with water	once	No	No	No	No	clean	Trachoma infected
rural	two or more	01-Feb	medium	12	Male	Nov-16	enroled	Second cycle(5-8)	Rainwater collection	improved	30 -60 min	yes	Pit latrine without slab/open pit	Open field	improved	no	no	no	yes	improper	yes	Water only	once	No	No	No	No	unclean	Trachoma infected
rural	two or more	above 5	medium	10	Male	06-Oct	not enroled		Rainwater collection	improved	30 -60 min	yes	Pit latrine without slab/open pit	Open field	improved	no	no	no	yes	improper	yes	Water only	once	No	No	No	No	unclean	Trachoma infected
rural	One	above 5	medium	13	Male	Nov-16	not enroled		Piped water into dwelling	improved	30 -60 min	yes	Pit latrine without slab/open pit	Open field	improved	no	no	no	yes	improper	yes	Water only	two or more	Yes	No	No	No	clean	Trachoma infected
rural	two or more	above 5	rich	10	Female	06-Oct	enroled	First cycle (1-4)	Piped water into dwelling	improved	30 -60 min	yes	Pit latrine without slab/open pit	Open field	improved	no	no	no	yes	improper	yes	Water only	once	No	No	No	No	clean	Trachoma infected
rural	two or more	03-May	medium	11	Male	Nov-16	enroled	First cycle (1-4)	Piped water to yard/plot	improved	30 -60 min	yes	Pit latrine without slab/open pit	Open field	improved	no	no	no	yes	improper	yes	soa with water	once	No	No	No	No	unclean	Trachoma infected
rural	One	01-Feb	poor	12	Male	Nov-16	not enroled		Piped water to yard/plot	improved	30 -60 min	yes	Pit latrine without slab/open pit	Open field	improved	no	no	no	yes	improper	yes	Water only	once	No	No	No	No	unclean	Trachoma infected
rural	One	above 5	poor	12	Male	Nov-16	not enroled		Unprotected dug well	unimproved	30 -60 min	yes	Pit latrine without slab/open pit	Open field	improved	no	no	no	yes	improper	yes	Water only	two or more	No	No	Yes	No	unclean	Not infected
rural	two or more	03-May	rich	10	Male	06-Oct	enroled	First cycle (1-4)	Public tap/standpipe	improved	30 -60 min	no	Composting toilet	Open field	improved	yes	yes	yes	no	improper	yes	Water only	once	No	No	No	No	unclean	Trachoma infected
rural	two or more	above 5	medium	10	Male	06-Oct	not enroled		Public tap/standpipe	improved	30 -60 min	no	Composting toilet	Open field	improved	yes	yes	yes	no	improper	yes	Water only	once	No	No	No	No	unclean	Trachoma infected
urban	two or more	above 5	medium	10	Male	06-Oct	enroled	First cycle (1-4)	Public tap/standpipe	improved	30 -60 min	yes	No facilities or bush or field	Open field	improved	no	no	no	yes	improper	yes	soa with water	two or more	Yes	Yes	No	No	unclean	Not infected
urban	One	01-Feb	poor	8	Female	06-Oct	enroled	First cycle (1-4)	protectedspring	improved	30 -60 min	yes	No facilities or bush or field	Open field	improved	no	no	no	yes	improper	yes	soa with water	two or more	No	No	No	No	unclean	Not infected
urban	two or more	01-Feb	poor	10	Female	06-Oct	enroled	First cycle (1-4)	protectedspring	improved	30 -60 min	yes	No facilities or bush or field	Open field	improved	no	no	no	yes	improper	yes	soa with water	two or more	No	No	No	No	unclean	Not infected
rural	two or more	03-May	poor	10	Female	06-Oct	not enroled		Unprotected dug well	unimproved	30 -60 min	yes	4	latrine	improved	no	no	no	yes	improper	yes	Water only	two or more	No	No	No	No	clean	Not infected
rural	One	01-Feb	medium	8	Female	06-Oct	not enroled		Unprotected dug well	unimproved	30 -60 min	yes	4	latrine	improved	yes	no	no	yes	improper	yes	Water only	two or more	No	No	No	No	unclean	Not infected
rural	One	01-Feb	medium	8	Female	Nov-16	enroled	Second cycle(5-8)	Unprotected dug well	unimproved	1-30 minute	yes	4	latrine	improved	no	no	no	yes	improper	yes	Water only	two or more	No	No	No	No	unclean	Not infected
rural	two or more	01-Feb	rich	11	Female	Nov-16	not enroled		Unprotected dug well	unimproved	1-30 minute	yes	4	latrine	improved	no	no	no	yes	improper	yes	Water only	two or more	Yes	No	No	No	unclean	Not infected
rural	One	above 5	rich	8	Male	Nov-16	not enroled		Unprotected spring	unimproved	30 -60 min	yes	4	latrine	improved	no	no	no	no	improper	yes	do not wash	two or more	No	Yes	Yes	Yes	clean	Not infected
rural	One	03-May	medium	9	Female	06-Oct	enroled	First cycle (1-4)	Unprotected spring	unimproved	30 -60 min	yes	4	latrine	improved	no	no	no	no	improper	yes	Water only	two or more	No	No	No	Yes	unclean	Not infected
rural	One	above 5	poor	8	Female	Nov-16	not enroled		Unprotected spring	unimproved	30 -60 min	yes	4	latrine	improved	no	no	no	yes	improper	yes	Water only	two or more	No	No	No	No	unclean	Not infected
rural	One	above 5	rich	8	Male	Nov-16	not enroled		Unprotected spring	unimproved	30 -60 min	yes	4	latrine	improved	no	no	no	yes	improper	yes	Water only	two or more	Yes	No	No	No	unclean	Not infected
rural	One	above 5	medium	12	Male	Nov-16	enroled	First cycle (1-4)	Unprotected spring	unimproved	30 -60 min	yes	4	latrine	improved	yes	yes	yes	yes	proper	yes	Water only	two or more	Yes	Yes	No	No	unclean	Not infected
rural	two or more	above 5	medium	11	Male	Nov-16	enroled	First cycle (1-4)	Unprotected spring	unimproved	30 -60 min	yes	4	latrine	improved	no	no	no	yes	improper	yes	Water only	two or more	Yes	Yes	No	No	unclean	Not infected
rural	two or more	03-May	poor	11	Female	Nov-16	enroled	First cycle (1-4)	Unprotected spring	unimproved	1-30 minute	yes	4	latrine	improved	no	no	no	yes	improper	yes	Water only	two or more	Yes	No	No	No	unclean	Not infected
rural	two or more	03-May	poor	11	Female	Nov-16	enroled	First cycle (1-4)	Surface water (river, dam, lake, pond, stream, canal, irrigation hannels)	unimproved	30 -60 min	yes	4	latrine	improved	yes	yes	yes	yes	proper	yes	Water only	two or more	Yes	No	No	No	unclean	Not infected
rural	two or more	above 5	poor	11	Male	Nov-16	not enroled		Rainwater collection	improved	30 -60 min	yes	4	latrine	improved	no	no	no	no	improper	yes	Water only	two or more	Yes	No	Yes	Yes	unclean	Not infected
rural	One	above 5	medium	8	Female	Nov-16	not enroled		Rainwater collection	improved	1-30 minute	yes	4	latrine	improved	no	no	no	no	improper	yes	Water only	once	No	No	Yes	Yes	unclean	Not infected
rural	One	above 5	poor	12	Male	Nov-16	not enroled		Rainwater collection	improved	30 -60 min	yes	4	latrine	improved	no	no	no	yes	improper	yes	Water only	once	No	No	Yes	No	unclean	Not infected
rural	One	above 5	poor	12	Male	Nov-16	enroled	First cycle (1-4)	Rainwater collection	improved	30 -60 min	yes	4	latrine	improved	no	no	no	yes	improper	yes	Water only	once	No	Yes	Yes	No	unclean	Not infected
rural	One	above 5	medium	8	Male	06-Oct	enroled	First cycle (1-4)	Rainwater collection	improved	30 -60 min	yes	4	latrine	improved	no	no	no	yes	improper	yes	Water only	once	No	Yes	No	No	unclean	Not infected
rural	two or more	01-Feb	poor	11	Female	Nov-16	not enroled		Piped water to yard/plot	improved	30 -60 min	yes	4	latrine	improved	no	no	no	yes	improper	yes	Water only	once	No	No	No	No	clean	Not infected
rural	two or more	01-Feb	rich	11	Female	Nov-16	not enroled		Public tap/standpipe	improved	1-30 minute	yes	4	latrine	improved	no	no	no	no	improper	yes	Water only	once	No	No	Yes	Yes	unclean	Not infected
rural	two or more	above 5	poor	11	Male	Nov-16	not enroled		Public tap/standpipe	improved	30 -60 min	yes	4	latrine	improved	no	no	no	yes	improper	yes	Water only	once	No	No	Yes	No	clean	Not infected
rural	One	01-Feb	medium	12	Female	Nov-16	enroled	Second cycle(5-8)	Public tap/standpipe	improved	30 -60 min	yes	4	latrine	improved	no	no	no	yes	improper	yes	Water only	once	No	No	No	No	clean	Not infected
rural	One	03-May	poor	9	Female	06-Oct	enroled	First cycle (1-4)	Public tap/standpipe	improved	30 -60 min	yes	4	latrine	improved	no	no	no	yes	improper	yes	Water only	once	Yes	No	No	No	unclean	Not infected
rural	two or more	03-May	medium	11	Female	Nov-16	not enroled		Protected dug well	improved	30 -60 min	yes	4	latrine	improved	no	no	no	no	improper	yes	Water only	once	No	No	Yes	Yes	clean	Not infected
rural	two or more	03-May	rich	11	Female	Nov-16	not enroled		Protected dug well	improved	30 -60 min	yes	4	latrine	improved	no	no	no	yes	improper	yes	Water only	once	No	No	No	No	unclean	Not infected
rural	two or more	above 5	medium	11	Female	Nov-16	enroled	First cycle (1-4)	protectedspring	improved	above 60 min	yes	4	latrine	improved	yes	yes	yes	yes	proper	yes	Water only	once	Yes	Yes	No	No	unclean	Not infected
rural	One	above 5	poor	8	Male	Nov-16	not enroled		protectedspring	improved	30 -60 min	yes	4	latrine	improved	no	no	no	yes	improper	yes	Water only	once	No	No	Yes	No	clean	Not infected
rural	two or more	03-May	poor	10	Female	06-Oct	enroled	First cycle (1-4)	protectedspring	improved	30 -60 min	yes	4	latrine	improved	yes	yes	yes	yes	proper	yes	Water only	once	No	No	No	No	unclean	Not infected
rural	One	above 5	medium	9	Male	06-Oct	enroled	First cycle (1-4)	Unprotected dug well	unimproved	30 -60 min	yes	4	latrine	improved	no	no	no	yes	improper	yes	Water only	once	No	Yes	No	No	unclean	Not infected
rural	One	01-Feb	medium	9	Female	06-Oct	enroled	First cycle (1-4)	Unprotected dug well	unimproved	30 -60 min	yes	4	latrine	improved	no	no	no	yes	improper	yes	Water only	once	No	No	No	No	unclean	Not infected
rural	One	03-May	medium	8	Female	Nov-16	enroled	Second cycle(5-8)	Unprotected dug well	unimproved	30 -60 min	yes	4	latrine	improved	no	no	no	yes	improper	yes	Water only	two or more	No	No	No	No	clean	Not infected
rural	two or more	03-May	rich	11	Female	Nov-16	not enroled		Unprotected spring	unimproved	30 -60 min	yes	4	latrine	improved	no	no	no	no	improper	yes	soa with water	once	Yes	Yes	Yes	Yes	unclean	Not infected
rural	two or more	03-May	rich	10	Female	06-Oct	not enroled		Unprotected spring	unimproved	30 -60 min	yes	4	latrine	improved	no	no	no	no	improper	yes	soa with water	once	No	No	No	Yes	unclean	Not infected
rural	two or more	03-May	medium	10	Female	06-Oct	enroled	First cycle (1-4)	Unprotected spring	unimproved	30 -60 min	yes	4	latrine	improved	no	no	no	no	improper	yes	soa with water	once	No	No	Yes	Yes	unclean	Not infected
rural	One	01-Feb	rich	12	Female	Nov-16	enroled	Second cycle(5-8)	Unprotected spring	unimproved	above 60 min	yes	4	latrine	improved	no	no	no	yes	improper	yes	Water only	two or more	No	No	No	No	unclean	Not infected
rural	One	above 5	poor	8	Male	06-Oct	enroled	First cycle (1-4)	Unprotected spring	unimproved	30 -60 min	yes	4	latrine	improved	no	no	no	yes	improper	yes	soa with water	two or more	No	No	No	No	unclean	Not infected
rural	One	03-May	poor	9	Female	06-Oct	enroled	First cycle (1-4)	Unprotected spring	unimproved	30 -60 min	yes	4	latrine	improved	no	no	no	yes	improper	yes	soa with water	two or more	No	No	No	No	clean	Not infected
rural	two or more	01-Feb	medium	11	Female	Nov-16	enroled	First cycle (1-4)	Unprotected spring	unimproved	30 -60 min	yes	4	latrine	improved	no	no	no	yes	improper	yes	Water only	once	No	No	No	No	unclean	Not infected
rural	two or more	01-Feb	poor	11	Female	Nov-16	enroled	First cycle (1-4)	Unprotected spring	unimproved	30 -60 min	yes	4	latrine	improved	no	no	no	yes	improper	yes	Water only	once	No	No	No	No	unclean	Not infected
rural	two or more	above 5	medium	11	Female	Nov-16	not enroled		Unprotected spring	unimproved	30 -60 min	yes	4	latrine	improved	no	no	no	yes	improper	yes	Water only	once	No	No	Yes	No	unclean	Not infected
rural	two or more	03-May	rich	11	Female	Nov-16	not enroled		Unprotected spring	unimproved	30 -60 min	yes	4	latrine	improved	no	no	no	yes	improper	yes	Water only	once	No	No	No	No	clean	Not infected
rural	One	01-Feb	rich	12	Female	Nov-16	enroled	First cycle (1-4)	Surface water (river, dam, lake, pond, stream, canal, irrigation hannels)	unimproved	30 -60 min	yes	4	latrine	improved	yes	yes	yes	no	proper	yes	Water only	once	Yes	Yes	Yes	Yes	unclean	Not infected
rural	two or more	03-May	poor	11	Female	Nov-16	not enroled		Surface water (river, dam, lake, pond, stream, canal, irrigation hannels)	unimproved	30 -60 min	yes	4	latrine	improved	no	no	no	yes	improper	yes	soa with water	two or more	Yes	No	No	No	unclean	Not infected
rural	two or more	03-May	poor	10	Female	06-Oct	not enroled		Surface water (river, dam, lake, pond, stream, canal, irrigation hannels)	unimproved	30 -60 min	yes	4	latrine	improved	no	no	no	yes	improper	yes	soa with water	two or more	No	No	No	No	unclean	Not infected
rural	One	03-May	medium	8	Female	06-Oct	enroled	First cycle (1-4)	Surface water (river, dam, lake, pond, stream, canal, irrigation hannels)	unimproved	30 -60 min	yes	4	latrine	improved	no	no	no	yes	improper	yes	soa with water	two or more	No	No	No	No	unclean	Not infected
rural	two or more	01-Feb	poor	10	Female	06-Oct	enroled	First cycle (1-4)	Surface water (river, dam, lake, pond, stream, canal, irrigation hannels)	unimproved	30 -60 min	yes	4	latrine	improved	no	no	no	yes	improper	yes	soa with water	two or more	No	No	No	No	unclean	Not infected
rural	two or more	03-May	medium	11	Female	Nov-16	not enroled		Surface water (river, dam, lake, pond, stream, canal, irrigation hannels)	unimproved	30 -60 min	yes	4	latrine	improved	no	no	no	yes	improper	yes	Water only	two or more	No	No	No	No	unclean	Not infected
rural	One	03-May	rich	8	Female	Nov-16	enroled	Second cycle(5-8)	Surface water (river, dam, lake, pond, stream, canal, irrigation hannels)	unimproved	30 -60 min	yes	4	latrine	improved	no	no	no	yes	improper	yes	Water only	two or more	No	No	No	No	unclean	Not infected
rural	One	03-May	medium	11	Female	Nov-16	enroled	Second cycle(5-8)	Surface water (river, dam, lake, pond, stream, canal, irrigation hannels)	unimproved	30 -60 min	yes	4	latrine	improved	no	no	no	yes	improper	yes	Water only	two or more	No	No	No	No	unclean	Not infected
rural	One	above 5	medium	8	Male	06-Oct	enroled	First cycle (1-4)	Rainwater collection	improved	30 -60 min	yes	4	latrine	improved	no	no	no	yes	improper	yes	soa with water	two or more	No	No	No	No	unclean	Not infected
rural	two or more	01-Feb	medium	11	Female	Nov-16	enroled	First cycle (1-4)	Rainwater collection	improved	30 -60 min	yes	4	latrine	improved	yes	yes	yes	yes	proper	yes	Water only	once	Yes	No	No	No	unclean	Not infected
rural	One	01-Feb	medium	9	Female	06-Oct	enroled	First cycle (1-4)	Rainwater collection	improved	30 -60 min	yes	4	latrine	improved	no	no	no	yes	improper	yes	Water only	two or more	No	No	No	No	unclean	Not infected
rural	One	above 5	medium	8	Female	Nov-16	enroled	Second cycle(5-8)	Rainwater collection	improved	1-30 minute	yes	4	latrine	improved	no	no	no	yes	improper	yes	Water only	once	No	No	No	No	unclean	Not infected
rural	One	01-Feb	rich	8	Female	Nov-16	enroled	First cycle (1-4)	Rainwater collection	improved	1-30 minute	yes	4	latrine	improved	no	no	no	yes	improper	yes	Water only	once	No	No	No	No	unclean	Not infected
rural	two or more	03-May	rich	11	Female	Nov-16	enroled	First cycle (1-4)	Public tap/standpipe	improved	30 -60 min	yes	4	latrine	improved	no	no	no	no	improper	yes	Water only	two or more	No	No	Yes	Yes	unclean	Not infected
rural	One	above 5	medium	8	Female	Nov-16	enroled	Second cycle(5-8)	Public tap/standpipe	improved	30 -60 min	yes	4	latrine	improved	no	no	no	yes	improper	yes	Water only	two or more	No	No	No	No	unclean	Not infected
rural	One	above 5	medium	8	Female	Nov-16	enroled	Second cycle(5-8)	Public tap/standpipe	improved	1-30 minute	yes	4	latrine	improved	no	no	no	yes	improper	yes	Water only	two or more	No	No	No	No	unclean	Not infected
rural	two or more	03-May	medium	10	Female	06-Oct	not enroled		Protected dug well	improved	30 -60 min	yes	4	latrine	improved	no	no	no	yes	improper	yes	soa with water	two or more	No	No	No	No	unclean	Not infected
rural	One	01-Feb	rich	12	Female	Nov-16	enroled	Second cycle(5-8)	protectedspring	improved	above 60 min	yes	4	latrine	improved	yes	yes	yes	no	improper	yes	Water only	two or more	No	No	No	Yes	unclean	Not infected
rural	One	01-Feb	medium	8	Female	Nov-16	enroled	First cycle (1-4)	protectedspring	improved	30 -60 min	yes	4	latrine	improved	no	no	no	no	improper	yes	Water only	two or more	No	No	Yes	Yes	clean	Not infected
rural	One	03-May	poor	9	Female	06-Oct	enroled	First cycle (1-4)	protectedspring	improved	30 -60 min	yes	4	latrine	improved	no	no	no	no	improper	yes	Water only	two or more	No	No	No	Yes	unclean	Not infected
rural	One	01-Feb	poor	12	Female	Nov-16	enroled	First cycle (1-4)	protectedspring	improved	1-30 minute	yes	4	latrine	improved	yes	yes	yes	no	proper	yes	Water only	two or more	Yes	Yes	Yes	Yes	unclean	Not infected
rural	One	above 5	medium	8	Male	06-Oct	not enroled		protectedspring	improved	above 60 min	yes	4	latrine	improved	no	no	no	yes	improper	yes	soa with water	two or more	No	No	No	No	unclean	Not infected
rural	One	above 5	poor	8	Female	Nov-16	not enroled		protectedspring	improved	30 -60 min	yes	4	latrine	improved	no	no	no	yes	improper	yes	soa with water	two or more	Yes	No	No	No	unclean	Not infected
rural	One	01-Feb	medium	8	Male	Nov-16	enroled	First cycle (1-4)	protectedspring	improved	30 -60 min	yes	4	latrine	improved	no	no	no	yes	improper	yes	Water only	two or more	Yes	No	No	No	clean	Not infected
rural	One	01-Feb	poor	12	Female	Nov-16	enroled	Second cycle(5-8)	protectedspring	improved	30 -60 min	yes	4	latrine	improved	yes	yes	yes	yes	proper	yes	Water only	two or more	No	No	No	No	unclean	Not infected
rural	One	01-Feb	rich	8	Female	Nov-16	enroled	Second cycle(5-8)	protectedspring	improved	30 -60 min	yes	4	latrine	improved	no	no	no	yes	improper	yes	Water only	two or more	No	No	No	No	unclean	Not infected
rural	two or more	03-May	poor	10	Female	06-Oct	enroled	First cycle (1-4)	protectedspring	improved	30 -60 min	yes	4	latrine	improved	yes	yes	yes	yes	proper	yes	Water only	two or more	No	No	No	No	unclean	Not infected
rural	One	03-May	poor	12	Female	Nov-16	enroled	Second cycle(5-8)	protectedspring	improved	30 -60 min	yes	4	latrine	improved	yes	yes	yes	yes	proper	yes	Water only	two or more	No	No	No	No	unclean	Not infected
urban	One	01-Feb	rich	9	Female	06-Oct	enroled	First cycle (1-4)	Surface water (river, dam, lake, pond, stream, canal, irrigation hannels)	unimproved	30 -60 min	yes	Pit latrine without slab/open pit	latrine	improved	no	no	no	yes	improper	yes	soa with water	two or more	No	No	No	No	clean	Not infected
urban	One	01-Feb	medium	9	Female	06-Oct	enroled	First cycle (1-4)	Surface water (river, dam, lake, pond, stream, canal, irrigation hannels)	unimproved	30 -60 min	yes	Pit latrine without slab/open pit	latrine	improved	no	no	no	yes	improper	yes	Water only	two or more	No	No	No	No	unclean	Not infected
urban	One	03-May	medium	9	Female	06-Oct	not enroled		Piped water to yard/plot	improved	30 -60 min	yes	Pit latrine without slab/open pit	latrine	improved	no	no	no	yes	improper	yes	Water only	two or more	No	No	No	No	unclean	Not infected
rural	One	03-May	poor	12	Male	Nov-16	enroled	Second cycle(5-8)	Rainwater collection	improved	30 -60 min	yes	Pit latrine without slab/open pit	latrine	improved	no	no	no	yes	improper	yes	Water only	once	Yes	No	No	No	unclean	Trachoma infected
rural	One	01-Feb	medium	12	Female	Nov-16	not enroled		Piped water into dwelling	improved	30 -60 min	yes	Pit latrine without slab/open pit	latrine	improved	no	no	no	yes	improper	yes	Water only	two or more	No	No	No	No	clean	Trachoma infected
rural	One	03-May	poor	12	Male	Nov-16	not enroled		Piped water into dwelling	improved	30 -60 min	yes	Pit latrine without slab/open pit	latrine	improved	no	no	no	yes	improper	yes	Water only	once	No	Yes	No	No	clean	Trachoma infected
rural	two or more	03-May	rich	10	Male	06-Oct	not enroled		Piped water into dwelling	improved	30 -60 min	yes	Pit latrine without slab/open pit	latrine	improved	no	no	no	yes	improper	yes	Water only	two or more	No	No	No	No	unclean	Trachoma infected
rural	two or more	03-May	poor	12	Male	Nov-16	not enroled		Piped water to yard/plot	improved	30 -60 min	yes	Pit latrine without slab/open pit	latrine	improved	no	no	no	yes	improper	yes	Water only	once	No	Yes	No	No	unclean	Trachoma infected
rural	One	above 5	poor	8	Female	06-Oct	enroled	First cycle (1-4)	Public tap/standpipe	improved	30 -60 min	yes	Pit latrine without slab/open pit	latrine	improved	no	no	no	yes	improper	yes	Water only	once	No	Yes	No	No	unclean	Trachoma infected
rural	two or more	03-May	medium	10	Male	06-Oct	enroled	First cycle (1-4)	Public tap/standpipe	improved	30 -60 min	yes	Pit latrine without slab/open pit	latrine	improved	no	no	no	yes	improper	yes	Water only	once	Yes	Yes	No	No	unclean	Trachoma infected
rural	two or more	03-May	poor	12	Male	Nov-16	enroled	First cycle (1-4)	Public tap/standpipe	improved	30 -60 min	yes	Pit latrine without slab/open pit	latrine	improved	no	no	no	yes	improper	yes	Water only	once	No	Yes	No	No	unclean	Trachoma infected
rural	One	01-Feb	poor	14	Male	Nov-16	enroled	Second cycle(5-8)	Protected dug well	improved	30 -60 min	yes	Pit latrine without slab/open pit	latrine	improved	no	no	no	yes	improper	yes	Water only	once	No	No	No	No	unclean	Trachoma infected
rural	One	03-May	poor	8	Male	06-Oct	not enroled		Protected dug well	improved	30 -60 min	yes	Pit latrine without slab/open pit	latrine	improved	no	no	no	yes	improper	yes	Water only	once	No	Yes	No	No	unclean	Trachoma infected
rural	One	03-May	poor	14	Male	Nov-16	enroled	Second cycle(5-8)	Protected dug well	improved	30 -60 min	yes	Pit latrine without slab/open pit	latrine	improved	no	no	no	yes	improper	yes	Water only	once	No	No	No	No	unclean	Trachoma infected
rural	One	03-May	medium	13	Female	Nov-16	not enroled		protectedspring	improved	30 -60 min	yes	Pit latrine without slab/open pit	latrine	improved	yes	no	no	no	improper	yes	Water only	two or more	No	No	No	No	unclean	Trachoma infected
rural	One	01-Feb	poor	13	Male	Nov-16	enroled	Second cycle(5-8)	protectedspring	improved	1-30 minute	yes	Pit latrine without slab/open pit	latrine	improved	yes	no	no	no	improper	yes	Water only	two or more	No	No	No	No	unclean	Trachoma infected
rural	two or more	03-May	poor	12	Female	Nov-16	not enroled		protectedspring	improved	30 -60 min	yes	Pit latrine without slab/open pit	latrine	improved	no	no	no	yes	improper	yes	Water only	two or more	No	Yes	No	No	unclean	Trachoma infected
rural	two or more	01-Feb	medium	11	Male	Nov-16	enroled	First cycle (1-4)	Rainwater collection	improved	30 -60 min	yes	Pit latrine without slab/open pit	latrine	improved	no	no	no	yes	improper	yes	soa with water	once	No	No	No	No	unclean	Trachoma infected
rural	One	above 5	poor	12	Male	Nov-16	not enroled		Rainwater collection	improved	30 -60 min	yes	Pit latrine without slab/open pit	latrine	improved	no	no	no	yes	improper	yes	Water only	once	Yes	No	No	No	unclean	Trachoma infected
rural	One	above 5	poor	13	Male	Nov-16	not enroled		Rainwater collection	improved	30 -60 min	yes	Pit latrine without slab/open pit	latrine	improved	no	no	no	yes	improper	yes	Water only	once	Yes	No	No	No	unclean	Trachoma infected
rural	One	above 5	medium	12	Female	Nov-16	not enroled		Rainwater collection	improved	30 -60 min	yes	Pit latrine without slab/open pit	latrine	improved	no	no	no	yes	improper	yes	Water only	once	No	No	No	No	clean	Trachoma infected
rural	two or more	03-May	poor	11	Female	Nov-16	not enroled		Piped water into dwelling	improved	30 -60 min	yes	Pit latrine without slab/open pit	latrine	improved	no	no	no	yes	improper	yes	soa with water	once	No	No	No	No	unclean	Trachoma infected
rural	One	01-Feb	poor	8	Male	06-Oct	enroled	First cycle (1-4)	Piped water into dwelling	improved	30 -60 min	yes	Pit latrine without slab/open pit	latrine	improved	no	no	no	yes	improper	yes	soa with water	once	No	No	No	No	unclean	Trachoma infected
rural	two or more	01-Feb	rich	11	Male	Nov-16	not enroled		Piped water into dwelling	improved	30 -60 min	yes	Pit latrine without slab/open pit	latrine	improved	no	no	no	yes	improper	yes	Water only	once	No	No	No	No	clean	Trachoma infected
rural	One	above 5	poor	14	Male	Nov-16	not enroled		Piped water into dwelling	improved	30 -60 min	yes	Pit latrine without slab/open pit	latrine	improved	no	no	no	yes	improper	yes	Water only	two or more	Yes	No	No	No	clean	Trachoma infected
rural	One	above 5	poor	13	Male	Nov-16	not enroled		Piped water into dwelling	improved	1-30 minute	yes	Pit latrine without slab/open pit	latrine	improved	no	no	no	yes	improper	yes	Water only	once	Yes	No	No	No	unclean	Trachoma infected
rural	One	01-Feb	poor	8	Male	06-Oct	not enroled		Piped water to yard/plot	improved	above 60 min	yes	Pit latrine without slab/open pit	latrine	improved	yes	yes	yes	no	proper	yes	soa with water	once	No	No	No	No	unclean	Trachoma infected
rural	two or more	above 5	medium	11	Male	Nov-16	not enroled		Public tap/standpipe	improved	30 -60 min	yes	Pit latrine without slab/open pit	latrine	improved	yes	yes	yes	no	proper	yes	Water only	two or more	Yes	No	No	No	unclean	Trachoma infected
rural	One	above 5	poor	9	Male	06-Oct	not enroled		Public tap/standpipe	improved	30 -60 min	yes	Pit latrine without slab/open pit	latrine	improved	no	no	no	no	improper	yes	Water only	once	No	No	No	Yes	unclean	Trachoma infected
rural	two or more	01-Feb	medium	10	Female	06-Oct	not enroled		Public tap/standpipe	improved	30 -60 min	yes	Pit latrine without slab/open pit	latrine	improved	no	no	no	yes	improper	yes	Water only	once	No	No	No	No	unclean	Trachoma infected
rural	two or more	01-Feb	medium	11	Male	Nov-16	enroled	First cycle (1-4)	protectedspring	improved	30 -60 min	no	Composting toilet	latrine	improved	yes	no	no	yes	improper	yes	Water only	two or more	Yes	No	No	No	unclean	Not infected
urban	two or more	03-May	poor	10	Female	06-Oct	not enroled		Public tap/standpipe	improved	30 -60 min	yes	No facilities or bush or field	latrine	improved	no	no	no	yes	improper	yes	soa with water	two or more	No	No	No	No	unclean	Not infected
urban	One	03-May	poor	8	Female	06-Oct	enroled	First cycle (1-4)	protectedspring	improved	30 -60 min	yes	No facilities or bush or field	latrine	improved	no	no	no	yes	improper	yes	soa with water	two or more	No	No	No	No	unclean	Not infected
urban	One	03-May	medium	8	Female	06-Oct	not enroled		Unprotected spring	unimproved	1-30 minute	no	No facilities or bush or field	Open field	not improved	yes	no	no	no	improper	no	do not wash		No	Yes	No	No	unclean	Trachoma infected
urban	One	03-May	medium	13	Male	Nov-16	enroled	Second cycle(5-8)	Unprotected spring	unimproved	1-30 minute	no	No facilities or bush or field	Open field	not improved	yes	yes	yes	no	improper	no	do not wash		No	No	No	No	unclean	Trachoma infected
urban	two or more	03-May	poor	10	Male	06-Oct	not enroled		Unprotected dug well	unimproved	1-30 minute	no	No facilities or bush or field	Open field	not improved	yes	no	no	no	improper	no	do not wash		Yes	Yes	No	No	unclean	Trachoma infected
urban	One	above 5	medium	13	Male	Nov-16	not enroled		Surface water (river, dam, lake, pond, stream, canal, irrigation hannels)	unimproved	above 60 min	no	No facilities or bush or field	Open field	not improved	yes	no	no	no	proper	no	do not wash		Yes	Yes	No	No	clean	Trachoma infected
urban	One	03-May	medium	8	Male	06-Oct	not enroled		Surface water (river, dam, lake, pond, stream, canal, irrigation hannels)	unimproved	above 60 min	no	No facilities or bush or field	Open field	not improved	yes	yes	yes	no	improper	no	do not wash		No	No	No	No	unclean	Trachoma infected
urban	two or more	03-May	poor	10	Male	06-Oct	enroled	First cycle (1-4)	Surface water (river, dam, lake, pond, stream, canal, irrigation hannels)	unimproved	above 60 min	no	No facilities or bush or field	Open field	not improved	yes	no	no	no	improper	no	do not wash		No	No	No	No	unclean	Trachoma infected
urban	One	03-May	poor	9	Female	06-Oct	enroled	First cycle (1-4)	Surface water (river, dam, lake, pond, stream, canal, irrigation hannels)	unimproved	above 60 min	no	No facilities or bush or field	Open field	not improved	yes	yes	yes	no	improper	no	do not wash		No	No	No	No	unclean	Trachoma infected
urban	two or more	above 5	poor	9	Male	06-Oct	enroled	First cycle (1-4)	Surface water (river, dam, lake, pond, stream, canal, irrigation hannels)	unimproved	30 -60 min	no	No facilities or bush or field	Open field	not improved	yes	no	no	no	proper	no	do not wash		No	No	No	Yes	clean	Trachoma infected
urban	One	03-May	poor	8	Male	06-Oct	enroled	First cycle (1-4)	Surface water (river, dam, lake, pond, stream, canal, irrigation hannels)	unimproved	30 -60 min	no	No facilities or bush or field	Open field	not improved	yes	yes	yes	no	improper	no	do not wash		No	No	No	No	unclean	Trachoma infected
urban	One	above 5	medium	12	Male	Nov-16	not enroled		Surface water (river, dam, lake, pond, stream, canal, irrigation hannels)	unimproved	30 -60 min	no	No facilities or bush or field	Open field	not improved	yes	yes	yes	yes	proper	no	do not wash		No	Yes	No	No	clean	Trachoma infected
urban	One	above 5	poor	14	Male	Nov-16	enroled	First cycle (1-4)	Surface water (river, dam, lake, pond, stream, canal, irrigation hannels)	unimproved	30 -60 min	no	No facilities or bush or field	Open field	not improved	yes	no	no	yes	improper	no	do not wash		Yes	Yes	No	No	unclean	Trachoma infected
urban	One	01-Feb	poor	7	Male	06-Oct	not enroled		Unprotected spring	unimproved	1-30 minute	no	No facilities or bush or field	Open field	not improved	yes	no	no	no	improper	no	do not wash		No	No	No	No	unclean	Trachoma infected
urban	One	01-Feb	poor	8	Male	06-Oct	enroled	First cycle (1-4)	Unprotected dug well	unimproved	30 -60 min	no	No facilities or bush or field	Open field	not improved	yes	yes	no	no	improper	no	do not wash		No	No	No	No	unclean	Trachoma infected
urban	One	above 5	poor	8	Male	Nov-16	enroled	Second cycle(5-8)	Surface water (river, dam, lake, pond, stream, canal, irrigation hannels)	unimproved	above 60 min	no	No facilities or bush or field	Open field	not improved	yes	no	no	no	proper	no	do not wash		No	No	No	No	clean	Trachoma infected
urban	One	above 5	poor	8	Male	Nov-16	not enroled		Surface water (river, dam, lake, pond, stream, canal, irrigation hannels)	unimproved	above 60 min	no	No facilities or bush or field	Open field	not improved	yes	no	no	no	improper	no	do not wash		No	Yes	No	No	unclean	Trachoma infected
urban	One	above 5	rich	13	Female	Nov-16	enroled	Second cycle(5-8)	Surface water (river, dam, lake, pond, stream, canal, irrigation hannels)	unimproved	30 -60 min	no	No facilities or bush or field	Open field	not improved	yes	no	no	no	proper	no	do not wash		Yes	No	No	No	clean	Trachoma infected
urban	One	above 5	medium	13	Female	Nov-16	not enroled		Surface water (river, dam, lake, pond, stream, canal, irrigation hannels)	unimproved	above 60 min	no	No facilities or bush or field	Open field	not improved	yes	yes	yes	yes	proper	no	do not wash		No	Yes	No	No	clean	Trachoma infected
urban	two or more	above 5	medium	10	Male	06-Oct	enroled	First cycle (1-4)	Unprotected spring	unimproved	above 60 min	no	No facilities or bush or field	Open field	not improved	yes	yes	yes	yes	proper	no	do not wash		No	Yes	No	No	clean	Trachoma infected
urban	two or more	above 5	poor	9	Female	06-Oct	enroled	First cycle (1-4)	Unprotected spring	unimproved	30 -60 min	no	No facilities or bush or field	Open field	not improved	yes	no	no	yes	improper	no	do not wash		Yes	Yes	No	No	clean	Trachoma infected
urban	One	above 5	poor	8	Male	Nov-16	not enroled		Public tap/standpipe	improved	30 -60 min	no	No facilities or bush or field	Open field	not improved	yes	yes	yes	yes	proper	no	do not wash		No	Yes	No	No	clean	Trachoma infected
urban	two or more	above 5	medium	10	Male	06-Oct	enroled	First cycle (1-4)	protectedspring	improved	30 -60 min	no	No facilities or bush or field	Open field	not improved	yes	no	no	no	improper	no	do not wash		No	Yes	No	No	clean	Trachoma infected
urban	two or more	01-Feb	poor	9	Female	06-Oct	enroled	First cycle (1-4)	Unprotected spring	unimproved	above 60 min	no	No facilities or bush or field	Open field	not improved	yes	yes	no	no	proper	no	do not wash		No	No	Yes	Yes	clean	Not infected
urban	two or more	03-May	medium	10	Female	06-Oct	not enroled		Unprotected spring	unimproved	above 60 min	no	No facilities or bush or field	Open field	not improved	yes	yes	yes	no	proper	no	do not wash		No	No	No	Yes	clean	Not infected
urban	two or more	above 5	medium	10	Male	06-Oct	not enroled		Unprotected spring	unimproved	above 60 min	no	No facilities or bush or field	Open field	not improved	yes	yes	yes	yes	proper	no	do not wash		No	No	No	No	clean	Not infected
urban	One	01-Feb	rich	8	Female	06-Oct	enroled	First cycle (1-4)	Unprotected spring	unimproved	above 60 min	no	No facilities or bush or field	Open field	not improved	yes	no	no	yes	improper	no	do not wash		No	No	No	No	clean	Not infected
urban	two or more	01-Feb	medium	11	Female	Nov-16	not enroled		Surface water (river, dam, lake, pond, stream, canal, irrigation hannels)	unimproved	above 60 min	no	No facilities or bush or field	Open field	not improved	yes	yes	yes	no	proper	no	do not wash		Yes	No	Yes	Yes	clean	Not infected
urban	One	above 5	poor	8	Female	Nov-16	not enroled		Surface water (river, dam, lake, pond, stream, canal, irrigation hannels)	unimproved	above 60 min	no	No facilities or bush or field	Open field	not improved	yes	no	no	no	proper	no	do not wash		No	Yes	Yes	Yes	clean	Not infected
urban	two or more	above 5	medium	10	Male	06-Oct	not enroled		Surface water (river, dam, lake, pond, stream, canal, irrigation hannels)	unimproved	1-30 minute	no	No facilities or bush or field	Open field	not improved	yes	no	no	no	improper	no	do not wash		No	Yes	No	No	unclean	Not infected
urban	two or more	03-May	rich	7	Female	06-Oct	not enroled		Surface water (river, dam, lake, pond, stream, canal, irrigation hannels)	unimproved	30 -60 min	no	No facilities or bush or field	Open field	not improved	yes	yes	yes	yes	proper	no	do not wash		No	No	Yes	No	clean	Not infected
urban	One	03-May	poor	8	Female	06-Oct	enroled	First cycle (1-4)	Surface water (river, dam, lake, pond, stream, canal, irrigation hannels)	unimproved	30 -60 min	no	No facilities or bush or field	Open field	not improved	yes	no	no	yes	proper	no	do not wash		No	No	No	No	clean	Not infected
urban	two or more	03-May	poor	7	Female	06-Oct	enroled	First cycle (1-4)	Surface water (river, dam, lake, pond, stream, canal, irrigation hannels)	unimproved	30 -60 min	no	No facilities or bush or field	Open field	not improved	yes	yes	yes	yes	proper	no	do not wash		No	No	Yes	No	clean	Not infected
urban	two or more	03-May	rich	6	Female	06-Oct	not enroled		Unprotected spring	unimproved	above 60 min	no	No facilities or bush or field	Open field	not improved	yes	no	no	no	proper	no	do not wash		No	No	Yes	Yes	clean	Not infected
urban	two or more	above 5	medium	10	Male	06-Oct	enroled	First cycle (1-4)	Rainwater collection	improved	30 -60 min	no	No facilities or bush or field	Open field	not improved	yes	yes	yes	no	proper	no	do not wash		No	Yes	No	Yes	clean	Not infected
urban	two or more	03-May	poor	9	Female	06-Oct	not enroled		Rainwater collection	improved	30 -60 min	no	No facilities or bush or field	Open field	not improved	yes	yes	yes	no	proper	no	do not wash		No	No	No	Yes	clean	Not infected
urban	two or more	01-Feb	poor	10	Female	06-Oct	enroled	First cycle (1-4)	Rainwater collection	improved	30 -60 min	no	No facilities or bush or field	Open field	not improved	yes	yes	yes	no	proper	no	do not wash		No	No	No	Yes	clean	Not infected
urban	two or more	01-Feb	poor	9	Female	06-Oct	enroled	First cycle (1-4)	Rainwater collection	improved	30 -60 min	no	No facilities or bush or field	Open field	not improved	yes	yes	no	no	improper	no	do not wash		No	No	No	Yes	clean	Not infected
urban	two or more	01-Feb	rich	9	Female	06-Oct	enroled	First cycle (1-4)	Rainwater collection	improved	above 60 min	no	No facilities or bush or field	Open field	not improved	yes	yes	no	yes	proper	no	do not wash		No	No	No	No	clean	Not infected
urban	two or more	01-Feb	poor	10	Female	06-Oct	enroled	First cycle (1-4)	Rainwater collection	improved	above 60 min	no	No facilities or bush or field	Open field	not improved	yes	yes	yes	yes	proper	no	do not wash		No	No	No	No	clean	Not infected
urban	two or more	03-May	rich	7	Female	06-Oct	not enroled		Rainwater collection	improved	30 -60 min	no	No facilities or bush or field	Open field	not improved	yes	no	no	yes	improper	no	do not wash		No	No	No	No	clean	Not infected
urban	two or more	03-May	poor	9	Female	06-Oct	not enroled		Rainwater collection	improved	30 -60 min	no	No facilities or bush or field	Open field	not improved	yes	yes	yes	yes	proper	no	do not wash		No	No	No	No	clean	Not infected
urban	two or more	01-Feb	rich	9	Female	06-Oct	not enroled		Rainwater collection	improved	30 -60 min	no	No facilities or bush or field	Open field	not improved	yes	yes	yes	yes	proper	no	do not wash		No	No	No	No	clean	Not infected
urban	two or more	01-Feb	medium	7	Female	06-Oct	enroled	First cycle (1-4)	Public tap/standpipe	improved	30 -60 min	no	No facilities or bush or field	Open field	not improved	yes	no	no	yes	improper	no	do not wash		No	No	Yes	No	clean	Not infected
urban	One	03-May	poor	8	Female	Nov-16	enroled	First cycle (1-4)	protectedspring	improved	above 60 min	no	No facilities or bush or field	Open field	not improved	yes	yes	yes	no	proper	no	do not wash		No	No	Yes	Yes	clean	Not infected
urban	One	01-Feb	rich	7	Female	06-Oct	not enroled		protectedspring	improved	30 -60 min	no	No facilities or bush or field	Open field	not improved	yes	no	no	yes	improper	no	do not wash		No	No	No	No	clean	Not infected
urban	two or more	01-Feb	rich	10	Female	06-Oct	enroled	First cycle (1-4)	protectedspring	improved	30 -60 min	no	No facilities or bush or field	Open field	not improved	yes	yes	yes	yes	proper	no	do not wash		No	No	No	No	clean	Not infected
urban	One	03-May	poor	14	Female	Nov-16	not enroled		Unprotected spring	unimproved	above 60 min	no	No facilities or bush or field	Open field	not improved	yes	yes	yes	no	improper	no	do not wash		No	Yes	No	No	clean	Trachoma infected
urban	One	03-May	poor	8	Female	06-Oct	enroled	First cycle (1-4)	Unprotected spring	unimproved	above 60 min	no	No facilities or bush or field	Open field	not improved	yes	yes	yes	yes	proper	no	do not wash		No	No	No	No	clean	Not infected
urban	two or more	01-Feb	poor	6	Female	06-Oct	enroled	First cycle (1-4)	Piped water into dwelling	improved	above 60 min	no	No facilities or bush or field	Open field	not improved	yes	no	no	yes	proper	no	do not wash		No	No	No	No	clean	Not infected
urban	two or more	01-Feb	medium	7	Female	06-Oct	enroled	First cycle (1-4)	Public tap/standpipe	improved	30 -60 min	no	No facilities or bush or field	Open field	not improved	yes	yes	yes	no	improper	no	do not wash		No	No	No	Yes	clean	Not infected
urban	two or more	03-May	poor	9	Female	06-Oct	not enroled		Public tap/standpipe	improved	30 -60 min	no	No facilities or bush or field	Open field	not improved	yes	no	no	yes	improper	no	do not wash		No	No	No	No	clean	Not infected
urban	One	03-May	poor	8	Female	06-Oct	enroled	First cycle (1-4)	Protected dug well	improved	30 -60 min	no	No facilities or bush or field	Open field	not improved	yes	no	no	yes	proper	no	do not wash		No	No	No	No	unclean	Not infected
urban	two or more	above 5	medium	6	Male	06-Oct	enroled	First cycle (1-4)	protectedspring	improved	above 60 min	no	No facilities or bush or field	Open field	not improved	yes	no	no	no	proper	no	do not wash		No	No	Yes	Yes	clean	Not infected
rural	One	03-May	medium	8	Male	06-Oct	not enroled		Unprotected spring	unimproved	1-30 minute	no	No facilities or bush or field	Open field	not improved	yes	yes	yes	no	improper	no	do not wash		No	No	No	No	unclean	Trachoma infected
rural	One	01-Feb	medium	13	Male	Nov-16	enroled	First cycle (1-4)	Unprotected spring	unimproved	above 60 min	no	No facilities or bush or field	Open field	not improved	yes	no	no	no	proper	no	do not wash		Yes	No	No	No	clean	Trachoma infected
rural	two or more	above 5	poor	10	Female	06-Oct	enroled	First cycle (1-4)	Unprotected spring	unimproved	30 -60 min	no	No facilities or bush or field	Open field	not improved	yes	yes	yes	no	improper	no	do not wash		No	No	No	No	unclean	Trachoma infected
rural	One	above 5	poor	8	Male	06-Oct	enroled	First cycle (1-4)	Unprotected spring	unimproved	30 -60 min	no	No facilities or bush or field	Open field	not improved	yes	yes	yes	no	improper	no	do not wash		No	No	Yes	Yes	unclean	Trachoma infected
rural	One	above 5	poor	8	Female	06-Oct	enroled	First cycle (1-4)	Unprotected spring	unimproved	above 60 min	no	No facilities or bush or field	Open field	not improved	yes	no	no	no	proper	no	do not wash		No	No	No	No	clean	Trachoma infected
rural	One	above 5	poor	8	Male	06-Oct	enroled	First cycle (1-4)	Unprotected spring	unimproved	30 -60 min	no	No facilities or bush or field	Open field	not improved	yes	yes	yes	no	improper	no	do not wash		No	Yes	No	No	unclean	Trachoma infected
rural	One	above 5	poor	12	Male	Nov-16	enroled	First cycle (1-4)	Unprotected spring	unimproved	30 -60 min	no	No facilities or bush or field	Open field	not improved	yes	no	no	no	proper	no	do not wash		Yes	No	No	No	clean	Trachoma infected
rural	One	above 5	medium	13	Male	Nov-16	enroled	First cycle (1-4)	Unprotected spring	unimproved	1-30 minute	no	No facilities or bush or field	Open field	not improved	yes	yes	yes	no	improper	no	do not wash		Yes	Yes	No	No	unclean	Trachoma infected
rural	One	01-Feb	medium	13	Male	Nov-16	enroled	Second cycle(5-8)	Unprotected spring	unimproved	above 60 min	no	No facilities or bush or field	Open field	not improved	yes	no	no	no	proper	no	do not wash		No	No	No	No	clean	Trachoma infected
rural	One	01-Feb	poor	8	Female	06-Oct	not enroled		Unprotected spring	unimproved	30 -60 min	no	No facilities or bush or field	Open field	not improved	yes	no	no	no	improper	no	do not wash		No	Yes	No	No	unclean	Trachoma infected
rural	One	01-Feb	poor	13	Male	Nov-16	enroled	Second cycle(5-8)	Unprotected spring	unimproved	1-30 minute	no	No facilities or bush or field	Open field	not improved	yes	yes	yes	no	improper	no	do not wash		No	No	No	No	clean	Trachoma infected
rural	two or more	above 5	poor	11	Male	Nov-16	not enroled		Unprotected spring	unimproved	above 60 min	no	No facilities or bush or field	Open field	not improved	yes	no	no	yes	proper	no	do not wash		No	No	No	No	clean	Trachoma infected
rural	One	01-Feb	rich	8	Male	Nov-16	enroled	Second cycle(5-8)	Surface water (river, dam, lake, pond, stream, canal, irrigation hannels)	unimproved	above 60 min	no	No facilities or bush or field	Open field	not improved	yes	no	no	no	proper	no	do not wash		No	No	No	No	unclean	Trachoma infected
rural	two or more	above 5	poor	11	Male	Nov-16	enroled	Second cycle(5-8)	Unprotected dug well	unimproved	above 60 min	no	No facilities or bush or field	Open field	not improved	yes	yes	yes	yes	improper	no	do not wash		No	No	No	No	clean	Trachoma infected
rural	two or more	03-May	medium	11	Female	Nov-16	not enroled		Unprotected dug well	unimproved	30 -60 min	no	No facilities or bush or field	Open field	not improved	yes	yes	yes	yes	improper	no	do not wash		No	No	No	No	clean	Trachoma infected
rural	two or more	03-May	poor	11	Male	Nov-16	enroled	First cycle (1-4)	Unprotected dug well	unimproved	30 -60 min	no	No facilities or bush or field	Open field	not improved	yes	yes	yes	yes	improper	no	do not wash		No	No	No	No	clean	Trachoma infected
rural	two or more	above 5	medium	9	Male	06-Oct	not enroled		Unprotected spring	unimproved	30 -60 min	no	No facilities or bush or field	Open field	not improved	yes	no	no	no	proper	no	do not wash		No	Yes	No	Yes	clean	Trachoma infected
rural	two or more	03-May	poor	10	Female	06-Oct	enroled	First cycle (1-4)	Unprotected spring	unimproved	30 -60 min	no	No facilities or bush or field	Open field	not improved	yes	no	no	no	improper	no	do not wash		No	No	No	Yes	clean	Trachoma infected
rural	two or more	03-May	poor	7	Male	06-Oct	not enroled		Unprotected spring	unimproved	1-30 minute	no	No facilities or bush or field	Open field	not improved	yes	yes	yes	no	improper	no	do not wash		No	No	No	No	unclean	Trachoma infected
rural	two or more	01-Feb	poor	11	Female	Nov-16	not enroled		Unprotected spring	unimproved	1-30 minute	no	No facilities or bush or field	Open field	not improved	yes	yes	yes	no	improper	no	do not wash		No	No	No	No	unclean	Trachoma infected
rural	two or more	above 5	poor	7	Male	06-Oct	enroled	First cycle (1-4)	Unprotected spring	unimproved	30 -60 min	no	No facilities or bush or field	Open field	not improved	yes	yes	yes	no	improper	no	do not wash		No	Yes	No	Yes	unclean	Trachoma infected
rural	One	above 5	medium	12	Male	Nov-16	enroled	First cycle (1-4)	Unprotected spring	unimproved	30 -60 min	no	No facilities or bush or field	Open field	not improved	yes	no	no	no	proper	no	do not wash		No	Yes	No	No	clean	Trachoma infected
rural	two or more	03-May	poor	7	Male	06-Oct	enroled	First cycle (1-4)	Unprotected spring	unimproved	1-30 minute	no	No facilities or bush or field	Open field	not improved	yes	yes	no	no	improper	no	do not wash		No	No	Yes	No	unclean	Trachoma infected
rural	two or more	01-Feb	poor	7	Male	06-Oct	not enroled		Unprotected spring	unimproved	1-30 minute	no	No facilities or bush or field	Open field	not improved	yes	yes	yes	no	improper	no	do not wash		No	No	No	No	unclean	Trachoma infected
rural	One	above 5	poor	13	Female	Nov-16	not enroled		Unprotected spring	unimproved	above 60 min	no	No facilities or bush or field	Open field	not improved	yes	yes	yes	yes	proper	no	do not wash		Yes	No	No	No	clean	Trachoma infected
rural	two or more	above 5	poor	12	Female	Nov-16	not enroled		Unprotected spring	unimproved	above 60 min	no	No facilities or bush or field	Open field	not improved	yes	yes	yes	yes	improper	no	do not wash		No	No	No	No	clean	Trachoma infected
rural	One	above 5	rich	8	Female	Nov-16	enroled	Second cycle(5-8)	Unprotected spring	unimproved	above 60 min	no	No facilities or bush or field	Open field	not improved	yes	yes	yes	yes	improper	no	do not wash		No	No	No	No	clean	Trachoma infected
rural	two or more	01-Feb	poor	12	Female	Nov-16	not enroled		Unprotected spring	unimproved	30 -60 min	no	No facilities or bush or field	Open field	not improved	yes	yes	yes	yes	improper	no	do not wash		No	No	No	No	clean	Trachoma infected
rural	One	01-Feb	medium	13	Male	Nov-16	enroled	First cycle (1-4)	Unprotected spring	unimproved	30 -60 min	no	No facilities or bush or field	Open field	not improved	yes	no	no	yes	improper	no	do not wash		Yes	No	No	No	unclean	Trachoma infected
rural	two or more	01-Feb	medium	11	Male	Nov-16	enroled	First cycle (1-4)	Unprotected spring	unimproved	30 -60 min	no	No facilities or bush or field	Open field	not improved	yes	no	no	yes	improper	no	do not wash		No	No	No	No	clean	Trachoma infected
rural	two or more	above 5	poor	7	Female	06-Oct	enroled	First cycle (1-4)	Unprotected spring	unimproved	30 -60 min	no	No facilities or bush or field	Open field	not improved	yes	yes	yes	yes	proper	no	do not wash		No	Yes	Yes	No	unclean	Trachoma infected
rural	two or more	03-May	poor	10	Male	06-Oct	enroled	First cycle (1-4)	Unprotected dug well	unimproved	1-30 minute	no	No facilities or bush or field	Open field	not improved	yes	yes	yes	no	improper	no	do not wash		No	No	No	No	unclean	Trachoma infected
rural	One	01-Feb	poor	12	Male	Nov-16	not enroled		Unprotected dug well	unimproved	1-30 minute	no	No facilities or bush or field	Open field	not improved	yes	yes	yes	no	improper	no	do not wash		No	No	No	No	unclean	Trachoma infected
rural	two or more	01-Feb	poor	10	Male	06-Oct	enroled	First cycle (1-4)	Unprotected dug well	unimproved	1-30 minute	no	No facilities or bush or field	Open field	not improved	yes	yes	yes	no	improper	no	do not wash		No	No	No	No	unclean	Trachoma infected
rural	One	above 5	poor	9	Male	06-Oct	enroled	First cycle (1-4)	Surface water (river, dam, lake, pond, stream, canal, irrigation hannels)	unimproved	above 60 min	no	No facilities or bush or field	Open field	not improved	yes	no	no	no	improper	no	do not wash		No	No	No	Yes	unclean	Trachoma infected
rural	two or more	above 5	medium	7	Male	06-Oct	enroled	First cycle (1-4)	Surface water (river, dam, lake, pond, stream, canal, irrigation hannels)	unimproved	above 60 min	no	No facilities or bush or field	Open field	not improved	yes	no	no	no	improper	no	do not wash		No	Yes	No	Yes	clean	Trachoma infected
rural	One	01-Feb	poor	8	Female	06-Oct	enroled	First cycle (1-4)	Surface water (river, dam, lake, pond, stream, canal, irrigation hannels)	unimproved	30 -60 min	no	No facilities or bush or field	Open field	not improved	yes	yes	yes	no	improper	no	do not wash		No	Yes	No	No	unclean	Trachoma infected
rural	two or more	01-Feb	poor	10	Male	06-Oct	enroled	First cycle (1-4)	Surface water (river, dam, lake, pond, stream, canal, irrigation hannels)	unimproved	30 -60 min	no	No facilities or bush or field	Open field	not improved	yes	no	no	no	improper	no	do not wash		No	No	No	No	unclean	Trachoma infected
rural	two or more	03-May	medium	11	Male	Nov-16	enroled	First cycle (1-4)	Surface water (river, dam, lake, pond, stream, canal, irrigation hannels)	unimproved	30 -60 min	no	No facilities or bush or field	Open field	not improved	yes	no	no	no	proper	no	do not wash		No	No	No	No	clean	Trachoma infected
rural	two or more	03-May	poor	9	Male	06-Oct	enroled	First cycle (1-4)	Surface water (river, dam, lake, pond, stream, canal, irrigation hannels)	unimproved	30 -60 min	no	No facilities or bush or field	Open field	not improved	yes	no	no	no	improper	no	do not wash		No	No	No	Yes	clean	Trachoma infected
rural	two or more	above 5	medium	11	Male	Nov-16	not enroled		Surface water (river, dam, lake, pond, stream, canal, irrigation hannels)	unimproved	above 60 min	no	No facilities or bush or field	Open field	not improved	yes	no	no	yes	improper	no	do not wash		Yes	No	No	No	clean	Trachoma infected
rural	two or more	above 5	rich	11	Female	Nov-16	enroled	First cycle (1-4)	Surface water (river, dam, lake, pond, stream, canal, irrigation hannels)	unimproved	above 60 min	no	No facilities or bush or field	Open field	not improved	yes	no	no	yes	improper	no	do not wash		Yes	No	No	No	clean	Trachoma infected
rural	two or more	above 5	medium	11	Male	Nov-16	enroled	First cycle (1-4)	Surface water (river, dam, lake, pond, stream, canal, irrigation hannels)	unimproved	above 60 min	no	No facilities or bush or field	Open field	not improved	yes	no	no	yes	improper	no	do not wash		Yes	No	No	No	clean	Trachoma infected
rural	two or more	03-May	medium	11	Male	Nov-16	enroled	First cycle (1-4)	Surface water (river, dam, lake, pond, stream, canal, irrigation hannels)	unimproved	30 -60 min	no	No facilities or bush or field	Open field	not improved	yes	no	no	yes	improper	no	do not wash		Yes	No	No	No	clean	Trachoma infected
rural	two or more	01-Feb	poor	12	Female	Nov-16	enroled	First cycle (1-4)	Surface water (river, dam, lake, pond, stream, canal, irrigation hannels)	unimproved	30 -60 min	no	No facilities or bush or field	Open field	not improved	yes	yes	yes	yes	improper	no	do not wash		No	No	No	No	clean	Trachoma infected
rural	two or more	above 5	poor	10	Male	06-Oct	enroled	First cycle (1-4)	Surface water (river, dam, lake, pond, stream, canal, irrigation hannels)	unimproved	30 -60 min	no	No facilities or bush or field	Open field	not improved	yes	no	no	yes	improper	no	do not wash		No	Yes	No	No	clean	Trachoma infected
rural	One	above 5	poor	13	Male	Nov-16	enroled	First cycle (1-4)	Public tap/standpipe	improved	1-30 minute	no	No facilities or bush or field	Open field	not improved	yes	no	no	no	improper	no	do not wash		Yes	Yes	No	No	unclean	Trachoma infected
rural	two or more	01-Feb	poor	10	Male	06-Oct	not enroled		Protected dug well	improved	above 60 min	no	No facilities or bush or field	Open field	not improved	yes	yes	yes	yes	proper	no	do not wash		No	No	No	No	clean	Trachoma infected
rural	One	above 5	poor	13	Male	Nov-16	not enroled		protectedspring	improved	1-30 minute	no	No facilities or bush or field	Open field	not improved	yes	yes	yes	no	improper	no	do not wash		No	No	No	Yes	clean	Trachoma infected
rural	One	above 5	poor	8	Male	Nov-16	not enroled		protectedspring	improved	above 60 min	no	No facilities or bush or field	Open field	not improved	yes	yes	yes	yes	proper	no	do not wash		No	No	No	No	unclean	Trachoma infected
rural	One	above 5	poor	8	Male	06-Oct	not enroled		protectedspring	improved	above 60 min	no	No facilities or bush or field	Open field	not improved	yes	yes	yes	yes	proper	no	do not wash		No	No	No	No	clean	Trachoma infected
rural	two or more	above 5	medium	11	Male	Nov-16	enroled	First cycle (1-4)	Rainwater collection	improved	1-30 minute	no	No facilities or bush or field	Open field	not improved	yes	no	no	no	improper	no	do not wash		Yes	No	No	No	unclean	Trachoma infected
rural	One	above 5	medium	8	Male	06-Oct	enroled	First cycle (1-4)	Rainwater collection	improved	1-30 minute	no	No facilities or bush or field	Open field	not improved	yes	no	no	no	improper	no	do not wash		No	Yes	No	No	clean	Trachoma infected
rural	two or more	above 5	medium	11	Male	Nov-16	enroled	Second cycle(5-8)	Rainwater collection	improved	above 60 min	no	No facilities or bush or field	Open field	not improved	yes	yes	yes	yes	improper	no	do not wash		No	No	No	No	clean	Trachoma infected
rural	One	above 5	medium	8	Male	06-Oct	enroled	First cycle (1-4)	Piped water into dwelling	improved	30 -60 min	no	No facilities or bush or field	Open field	not improved	yes	no	no	yes	improper	no	do not wash		No	Yes	No	No	unclean	Trachoma infected
rural	two or more	03-May	poor	10	Male	06-Oct	enroled	First cycle (1-4)	Piped water into dwelling	improved	30 -60 min	no	No facilities or bush or field	Open field	not improved	yes	no	no	yes	improper	no	do not wash		No	No	No	No	clean	Trachoma infected
rural	two or more	above 5	medium	7	Male	06-Oct	not enroled		Public tap/standpipe	improved	30 -60 min	no	No facilities or bush or field	Open field	not improved	yes	yes	yes	no	improper	no	do not wash		No	No	Yes	Yes	unclean	Trachoma infected
rural	One	01-Feb	rich	8	Female	Nov-16	enroled	Second cycle(5-8)	Public tap/standpipe	improved	30 -60 min	no	No facilities or bush or field	Open field	not improved	yes	no	no	no	improper	no	do not wash		No	No	No	No	clean	Trachoma infected
rural	One	above 5	poor	13	Female	Nov-16	not enroled		Public tap/standpipe	improved	1-30 minute	no	No facilities or bush or field	Open field	not improved	yes	no	no	no	improper	no	do not wash		Yes	No	No	No	unclean	Trachoma infected
rural	One	01-Feb	medium	13	Male	Nov-16	enroled	First cycle (1-4)	Public tap/standpipe	improved	30 -60 min	no	No facilities or bush or field	Open field	not improved	yes	no	no	yes	improper	no	do not wash		Yes	No	No	No	unclean	Trachoma infected
rural	One	01-Feb	poor	8	Male	06-Oct	enroled	First cycle (1-4)	Public tap/standpipe	improved	30 -60 min	no	No facilities or bush or field	Open field	not improved	yes	yes	yes	yes	proper	no	do not wash		No	No	No	No	clean	Trachoma infected
rural	One	01-Feb	rich	8	Male	Nov-16	enroled	Second cycle(5-8)	Public tap/standpipe	improved	30 -60 min	no	No facilities or bush or field	Open field	not improved	yes	yes	yes	yes	proper	no	do not wash		No	No	No	No	clean	Trachoma infected
rural	two or more	01-Feb	medium	10	Female	06-Oct	not enroled		Protected dug well	improved	1-30 minute	no	No facilities or bush or field	Open field	not improved	yes	yes	yes	no	improper	no	do not wash		No	No	No	No	unclean	Trachoma infected
rural	One	above 5	poor	8	Male	Nov-16	enroled	Second cycle(5-8)	Protected dug well	improved	above 60 min	no	No facilities or bush or field	Open field	not improved	yes	yes	yes	yes	proper	no	do not wash		No	No	No	No	clean	Trachoma infected
rural	One	above 5	rich	8	Female	Nov-16	enroled	Second cycle(5-8)	Protected dug well	improved	above 60 min	no	No facilities or bush or field	Open field	not improved	yes	yes	yes	yes	improper	no	do not wash		No	No	No	No	clean	Trachoma infected
rural	two or more	above 5	medium	7	Male	06-Oct	enroled	First cycle (1-4)	protectedspring	improved	30 -60 min	no	No facilities or bush or field	Open field	not improved	yes	yes	yes	no	proper	no	do not wash		No	Yes	Yes	Yes	clean	Trachoma infected
rural	two or more	above 5	medium	11	Male	Nov-16	not enroled		protectedspring	improved	above 60 min	no	No facilities or bush or field	Open field	not improved	yes	no	no	yes	proper	no	do not wash		No	No	No	No	clean	Trachoma infected
rural	One	03-May	poor	8	Male	06-Oct	enroled	First cycle (1-4)	protectedspring	improved	30 -60 min	no	No facilities or bush or field	Open field	not improved	yes	yes	yes	yes	proper	no	do not wash		No	No	No	No	clean	Trachoma infected
rural	two or more	03-May	medium	10	Male	06-Oct	enroled	First cycle (1-4)	protectedspring	improved	30 -60 min	no	No facilities or bush or field	Open field	not improved	yes	no	no	yes	improper	no	do not wash		Yes	Yes	No	No	clean	Trachoma infected
rural	One	03-May	medium	8	Male	06-Oct	enroled	First cycle (1-4)	protectedspring	improved	30 -60 min	no	No facilities or bush or field	Open field	not improved	yes	yes	yes	yes	improper	no	do not wash		No	Yes	No	No	clean	Trachoma infected
rural	two or more	01-Feb	medium	11	Male	Nov-16	enroled	First cycle (1-4)	protectedspring	improved	30 -60 min	no	No facilities or bush or field	Open field	not improved	yes	no	no	yes	improper	no	do not wash		Yes	No	No	No	clean	Trachoma infected
rural	two or more	03-May	poor	10	Male	06-Oct	not enroled		protectedspring	improved	30 -60 min	no	No facilities or bush or field	Open field	not improved	yes	no	no	yes	improper	no	do not wash		No	Yes	No	No	clean	Trachoma infected
rural	two or more	03-May	rich	11	Female	Nov-16	not enroled		Unprotected spring	unimproved	above 60 min	no	No facilities or bush or field	Open field	not improved	yes	no	no	yes	proper	no	do not wash		No	No	No	No	clean	Not infected
rural	two or more	03-May	rich	12	Female	Nov-16	enroled	Second cycle(5-8)	Unprotected spring	unimproved	above 60 min	no	No facilities or bush or field	Open field	not improved	yes	yes	yes	yes	proper	no	do not wash		No	No	No	No	clean	Not infected
rural	two or more	above 5	rich	6	Male	06-Oct	not enroled		Unprotected spring	unimproved	30 -60 min	no	No facilities or bush or field	Open field	not improved	yes	yes	yes	yes	proper	no	do not wash		No	Yes	No	No	clean	Not infected
rural	two or more	03-May	medium	9	Female	06-Oct	not enroled		Unprotected spring	unimproved	30 -60 min	no	No facilities or bush or field	Open field	not improved	yes	yes	yes	yes	proper	no	do not wash		No	No	No	No	clean	Not infected
rural	two or more	03-May	poor	7	Female	06-Oct	enroled	First cycle (1-4)	Unprotected spring	unimproved	30 -60 min	no	No facilities or bush or field	Open field	not improved	yes	no	no	yes	proper	no	do not wash		No	No	No	No	clean	Not infected
rural	two or more	03-May	medium	9	Female	06-Oct	enroled	First cycle (1-4)	Unprotected spring	unimproved	30 -60 min	no	No facilities or bush or field	Open field	not improved	yes	yes	yes	yes	proper	no	do not wash		No	No	No	No	clean	Not infected
rural	two or more	03-May	rich	10	Female	06-Oct	enroled	First cycle (1-4)	Unprotected spring	unimproved	30 -60 min	no	No facilities or bush or field	Open field	not improved	yes	no	no	yes	improper	no	do not wash		No	No	No	No	clean	Not infected
rural	One	01-Feb	rich	8	Female	06-Oct	not enroled		Unprotected spring	unimproved	30 -60 min	no	No facilities or bush or field	Open field	not improved	yes	no	no	yes	improper	no	do not wash		No	No	No	No	clean	Not infected
rural	two or more	01-Feb	poor	9	Female	06-Oct	not enroled		Unprotected spring	unimproved	30 -60 min	no	No facilities or bush or field	Open field	not improved	yes	no	no	yes	improper	no	do not wash		Yes	No	No	No	unclean	Not infected
rural	One	01-Feb	rich	8	Female	06-Oct	enroled	First cycle (1-4)	Unprotected spring	unimproved	30 -60 min	no	No facilities or bush or field	Open field	not improved	yes	no	no	yes	proper	no	do not wash		No	No	No	No	clean	Not infected
rural	two or more	above 5	rich	6	Male	06-Oct	not enroled		Unprotected spring	unimproved	30 -60 min	no	No facilities or bush or field	Open field	not improved	yes	no	no	no	improper	no	do not wash		No	Yes	Yes	Yes	clean	Not infected
rural	two or more	above 5	medium	10	Male	06-Oct	enroled	First cycle (1-4)	Unprotected spring	unimproved	30 -60 min	no	No facilities or bush or field	Open field	not improved	yes	no	no	no	improper	no	do not wash		No	Yes	Yes	Yes	clean	Not infected
rural	two or more	01-Feb	rich	7	Female	06-Oct	not enroled		Unprotected spring	unimproved	30 -60 min	no	No facilities or bush or field	Open field	not improved	yes	yes	no	no	improper	no	do not wash		No	No	Yes	No	unclean	Not infected
rural	One	above 5	poor	8	Male	06-Oct	enroled	First cycle (1-4)	Unprotected spring	unimproved	1-30 minute	no	No facilities or bush or field	Open field	not improved	yes	yes	yes	no	improper	no	do not wash		No	No	Yes	Yes	clean	Not infected
rural	two or more	above 5	rich	10	Female	06-Oct	enroled	First cycle (1-4)	Unprotected spring	unimproved	1-30 minute	no	No facilities or bush or field	Open field	not improved	yes	yes	yes	no	improper	no	do not wash		No	No	No	No	unclean	Not infected
rural	two or more	01-Feb	rich	11	Female	Nov-16	not enroled		Unprotected spring	unimproved	1-30 minute	no	No facilities or bush or field	Open field	not improved	yes	no	no	no	improper	no	do not wash		Yes	No	No	No	unclean	Not infected
rural	two or more	01-Feb	rich	7	Male	06-Oct	enroled	First cycle (1-4)	Unprotected spring	unimproved	1-30 minute	no	No facilities or bush or field	Open field	not improved	yes	yes	yes	no	improper	no	do not wash		No	No	No	Yes	unclean	Not infected
rural	One	01-Feb	poor	8	Female	06-Oct	enroled	First cycle (1-4)	Unprotected spring	unimproved	1-30 minute	no	No facilities or bush or field	Open field	not improved	yes	yes	yes	no	improper	no	do not wash		No	No	No	No	unclean	Not infected
rural	One	01-Feb	rich	8	Female	06-Oct	enroled	First cycle (1-4)	Unprotected spring	unimproved	1-30 minute	no	No facilities or bush or field	Open field	not improved	yes	yes	yes	no	improper	no	do not wash		No	No	No	No	unclean	Not infected
rural	two or more	above 5	medium	10	Male	06-Oct	not enroled		Unprotected spring	unimproved	above 60 min	no	No facilities or bush or field	Open field	not improved	yes	yes	yes	yes	proper	no	do not wash		No	Yes	No	No	clean	Not infected
rural	two or more	above 5	rich	11	Female	Nov-16	enroled	Second cycle(5-8)	Unprotected spring	unimproved	above 60 min	no	No facilities or bush or field	Open field	not improved	yes	no	no	yes	proper	no	do not wash		No	No	No	No	clean	Not infected
rural	two or more	03-May	rich	9	Female	06-Oct	enroled	First cycle (1-4)	Unprotected spring	unimproved	above 60 min	no	No facilities or bush or field	Open field	not improved	yes	yes	yes	yes	proper	no	do not wash		No	No	No	No	clean	Not infected
rural	One	03-May	medium	8	Male	06-Oct	enroled	First cycle (1-4)	Unprotected spring	unimproved	above 60 min	no	No facilities or bush or field	Open field	not improved	yes	yes	yes	yes	proper	no	do not wash		No	No	No	No	clean	Not infected
rural	two or more	01-Feb	medium	11	Female	Nov-16	enroled	First cycle (1-4)	Unprotected spring	unimproved	above 60 min	no	No facilities or bush or field	Open field	not improved	yes	yes	yes	yes	proper	no	do not wash		No	No	No	No	clean	Not infected
rural	One	01-Feb	medium	8	Male	06-Oct	enroled	First cycle (1-4)	Unprotected spring	unimproved	above 60 min	no	No facilities or bush or field	Open field	not improved	yes	no	no	yes	improper	no	do not wash		No	No	No	No	clean	Not infected
rural	two or more	above 5	poor	7	Female	06-Oct	not enroled		Unprotected spring	unimproved	30 -60 min	no	No facilities or bush or field	Open field	not improved	yes	yes	yes	yes	proper	no	do not wash		No	No	Yes	No	unclean	Not infected
rural	two or more	above 5	poor	12	Female	Nov-16	not enroled		Unprotected spring	unimproved	30 -60 min	no	No facilities or bush or field	Open field	not improved	yes	yes	yes	yes	proper	no	do not wash		No	Yes	No	No	clean	Not infected
rural	two or more	above 5	medium	9	Male	06-Oct	enroled	First cycle (1-4)	Unprotected spring	unimproved	30 -60 min	no	No facilities or bush or field	Open field	not improved	yes	no	no	yes	proper	no	do not wash		Yes	No	No	No	clean	Not infected
rural	two or more	03-May	poor	7	Female	06-Oct	not enroled		Unprotected spring	unimproved	30 -60 min	no	No facilities or bush or field	Open field	not improved	yes	yes	yes	yes	proper	no	do not wash		No	No	Yes	No	clean	Not infected
rural	two or more	03-May	rich	11	Female	Nov-16	enroled	First cycle (1-4)	Unprotected spring	unimproved	30 -60 min	no	No facilities or bush or field	Open field	not improved	yes	yes	yes	yes	proper	no	do not wash		No	No	No	No	clean	Not infected
rural	two or more	03-May	rich	11	Female	Nov-16	enroled	Second cycle(5-8)	Unprotected spring	unimproved	30 -60 min	no	No facilities or bush or field	Open field	not improved	yes	yes	yes	yes	proper	no	do not wash		No	No	No	No	clean	Not infected
rural	two or more	01-Feb	rich	9	Female	06-Oct	not enroled		Unprotected spring	unimproved	30 -60 min	no	No facilities or bush or field	Open field	not improved	yes	yes	yes	yes	proper	no	do not wash		No	No	No	No	clean	Not infected
rural	two or more	01-Feb	medium	7	Female	06-Oct	enroled	First cycle (1-4)	Unprotected spring	unimproved	30 -60 min	no	No facilities or bush or field	Open field	not improved	yes	yes	yes	yes	proper	no	do not wash		No	No	Yes	No	clean	Not infected
rural	One	01-Feb	rich	8	Female	Nov-16	enroled	Second cycle(5-8)	Unprotected spring	unimproved	30 -60 min	no	No facilities or bush or field	Open field	not improved	yes	yes	yes	yes	proper	no	do not wash		No	No	No	No	clean	Not infected
rural	two or more	03-May	poor	9	Female	06-Oct	not enroled		Unprotected dug well	unimproved	30 -60 min	no	No facilities or bush or field	Open field	not improved	yes	yes	no	no	proper	no	do not wash		No	No	No	Yes	clean	Not infected
rural	One	above 5	medium	8	Male	06-Oct	not enroled		Unprotected dug well	unimproved	30 -60 min	no	No facilities or bush or field	Open field	not improved	yes	yes	yes	yes	proper	no	do not wash		No	Yes	No	No	clean	Not infected
rural	two or more	01-Feb	medium	9	Female	06-Oct	not enroled		Unprotected dug well	unimproved	30 -60 min	no	No facilities or bush or field	Open field	not improved	yes	no	no	yes	proper	no	do not wash		Yes	No	No	No	clean	Not infected
rural	One	01-Feb	medium	8	Female	Nov-16	enroled	First cycle (1-4)	Surface water (river, dam, lake, pond, stream, canal, irrigation hannels)	unimproved	above 60 min	no	No facilities or bush or field	Open field	not improved	yes	yes	no	no	proper	no	do not wash		No	No	Yes	Yes	clean	Not infected
rural	One	above 5	rich	8	Male	06-Oct	not enroled		Surface water (river, dam, lake, pond, stream, canal, irrigation hannels)	unimproved	1-30 minute	no	No facilities or bush or field	Open field	not improved	yes	no	no	no	improper	no	do not wash		No	No	No	No	unclean	Not infected
rural	One	03-May	rich	8	Female	Nov-16	not enroled		Surface water (river, dam, lake, pond, stream, canal, irrigation hannels)	unimproved	1-30 minute	no	No facilities or bush or field	Open field	not improved	yes	no	no	no	improper	no	do not wash		No	No	No	No	unclean	Not infected
rural	two or more	03-May	medium	10	Male	06-Oct	enroled	First cycle (1-4)	Surface water (river, dam, lake, pond, stream, canal, irrigation hannels)	unimproved	1-30 minute	no	No facilities or bush or field	Open field	not improved	yes	no	no	no	improper	no	do not wash		Yes	No	No	No	unclean	Not infected
rural	One	01-Feb	rich	9	Female	06-Oct	enroled	First cycle (1-4)	Surface water (river, dam, lake, pond, stream, canal, irrigation hannels)	unimproved	1-30 minute	no	No facilities or bush or field	Open field	not improved	yes	yes	yes	no	improper	no	do not wash		No	No	No	No	unclean	Not infected
rural	two or more	03-May	medium	11	Female	Nov-16	not enroled		Surface water (river, dam, lake, pond, stream, canal, irrigation hannels)	unimproved	above 60 min	no	No facilities or bush or field	Open field	not improved	yes	yes	yes	yes	proper	no	do not wash		No	No	No	No	clean	Not infected
rural	One	03-May	poor	8	Male	Nov-16	enroled	First cycle (1-4)	Surface water (river, dam, lake, pond, stream, canal, irrigation hannels)	unimproved	above 60 min	no	No facilities or bush or field	Open field	not improved	yes	no	no	yes	improper	no	do not wash		Yes	No	No	No	unclean	Not infected
rural	two or more	03-May	rich	10	Female	06-Oct	enroled	First cycle (1-4)	Surface water (river, dam, lake, pond, stream, canal, irrigation hannels)	unimproved	above 60 min	no	No facilities or bush or field	Open field	not improved	yes	no	no	yes	improper	no	do not wash		No	No	No	No	clean	Not infected
rural	two or more	01-Feb	poor	9	Female	06-Oct	not enroled		Surface water (river, dam, lake, pond, stream, canal, irrigation hannels)	unimproved	above 60 min	no	No facilities or bush or field	Open field	not improved	yes	no	no	yes	proper	no	do not wash		Yes	No	No	No	clean	Not infected
rural	two or more	01-Feb	rich	7	Female	06-Oct	enroled	First cycle (1-4)	Surface water (river, dam, lake, pond, stream, canal, irrigation hannels)	unimproved	above 60 min	no	No facilities or bush or field	Open field	not improved	yes	no	no	yes	proper	no	do not wash		No	No	No	No	clean	Not infected
rural	two or more	01-Feb	poor	9	Female	06-Oct	enroled	First cycle (1-4)	Surface water (river, dam, lake, pond, stream, canal, irrigation hannels)	unimproved	above 60 min	no	No facilities or bush or field	Open field	not improved	yes	no	no	yes	proper	no	do not wash		Yes	No	No	No	clean	Not infected
rural	two or more	01-Feb	medium	10	Female	06-Oct	enroled	First cycle (1-4)	Surface water (river, dam, lake, pond, stream, canal, irrigation hannels)	unimproved	above 60 min	no	No facilities or bush or field	Open field	not improved	yes	no	no	yes	proper	no	do not wash		No	No	No	No	clean	Not infected
rural	two or more	01-Feb	rich	10	Female	06-Oct	enroled	First cycle (1-4)	Surface water (river, dam, lake, pond, stream, canal, irrigation hannels)	unimproved	above 60 min	no	No facilities or bush or field	Open field	not improved	yes	no	no	yes	proper	no	do not wash		No	No	No	No	clean	Not infected
rural	One	01-Feb	rich	8	Female	06-Oct	enroled	First cycle (1-4)	Surface water (river, dam, lake, pond, stream, canal, irrigation hannels)	unimproved	above 60 min	no	No facilities or bush or field	Open field	not improved	yes	yes	yes	yes	improper	no	do not wash		No	No	No	No	clean	Not infected
rural	two or more	above 5	medium	7	Male	06-Oct	not enroled		Surface water (river, dam, lake, pond, stream, canal, irrigation hannels)	unimproved	30 -60 min	no	No facilities or bush or field	Open field	not improved	yes	no	no	yes	proper	no	do not wash		No	Yes	No	No	clean	Not infected
rural	two or more	above 5	poor	12	Female	Nov-16	enroled	First cycle (1-4)	Surface water (river, dam, lake, pond, stream, canal, irrigation hannels)	unimproved	30 -60 min	no	No facilities or bush or field	Open field	not improved	yes	no	no	yes	improper	no	do not wash		No	No	No	No	clean	Not infected
rural	One	01-Feb	rich	8	Female	06-Oct	enroled	First cycle (1-4)	Surface water (river, dam, lake, pond, stream, canal, irrigation hannels)	unimproved	30 -60 min	no	No facilities or bush or field	Open field	not improved	yes	no	no	yes	improper	no	do not wash		No	No	No	No	unclean	Not infected
rural	two or more	01-Feb	poor	11	Female	Nov-16	enroled	First cycle (1-4)	Surface water (river, dam, lake, pond, stream, canal, irrigation hannels)	unimproved	30 -60 min	no	No facilities or bush or field	Open field	not improved	yes	yes	yes	yes	proper	no	do not wash		No	No	No	No	clean	Not infected
rural	two or more	03-May	rich	10	Female	06-Oct	not enroled		Unprotected spring	unimproved	30 -60 min	no	No facilities or bush or field	Open field	not improved	yes	yes	yes	no	improper	no	do not wash		No	No	No	No	clean	Not infected
rural	two or more	01-Feb	poor	9	Female	06-Oct	enroled	First cycle (1-4)	Unprotected spring	unimproved	30 -60 min	no	No facilities or bush or field	Open field	not improved	yes	yes	yes	no	proper	no	do not wash		No	No	Yes	Yes	clean	Not infected
rural	two or more	01-Feb	poor	7	Female	06-Oct	enroled	First cycle (1-4)	Unprotected spring	unimproved	30 -60 min	no	No facilities or bush or field	Open field	not improved	yes	no	no	no	improper	no	do not wash		No	No	No	No	unclean	Not infected
rural	One	03-May	poor	8	Female	06-Oct	not enroled		Unprotected spring	unimproved	1-30 minute	no	No facilities or bush or field	Open field	not improved	yes	yes	yes	no	improper	no	do not wash		No	No	No	No	unclean	Not infected
rural	two or more	03-May	rich	7	Female	06-Oct	enroled	First cycle (1-4)	Unprotected spring	unimproved	1-30 minute	no	No facilities or bush or field	Open field	not improved	yes	yes	yes	no	improper	no	do not wash		No	No	No	Yes	unclean	Not infected
rural	One	03-May	poor	6	Female	06-Oct	enroled	First cycle (1-4)	Unprotected spring	unimproved	1-30 minute	no	No facilities or bush or field	Open field	not improved	yes	yes	yes	no	improper	no	do not wash		No	No	Yes	Yes	clean	Not infected
rural	One	03-May	rich	8	Female	06-Oct	enroled	First cycle (1-4)	Unprotected spring	unimproved	1-30 minute	no	No facilities or bush or field	Open field	not improved	yes	yes	yes	no	improper	no	do not wash		No	No	Yes	Yes	unclean	Not infected
rural	One	03-May	rich	8	Female	06-Oct	enroled	First cycle (1-4)	Unprotected spring	unimproved	1-30 minute	no	No facilities or bush or field	Open field	not improved	yes	yes	yes	no	improper	no	do not wash		No	No	Yes	Yes	unclean	Not infected
rural	One	01-Feb	rich	14	Female	Nov-16	enroled	First cycle (1-4)	Unprotected spring	unimproved	1-30 minute	no	No facilities or bush or field	Open field	not improved	yes	yes	yes	no	improper	no	do not wash		Yes	No	No	No	unclean	Not infected
rural	two or more	above 5	rich	12	Male	Nov-16	enroled	First cycle (1-4)	Unprotected spring	unimproved	above 60 min	no	No facilities or bush or field	Open field	not improved	yes	no	no	yes	improper	no	do not wash		No	No	Yes	No	clean	Not infected
rural	two or more	03-May	poor	11	Female	Nov-16	not enroled		Unprotected spring	unimproved	above 60 min	no	No facilities or bush or field	Open field	not improved	yes	no	no	yes	proper	no	do not wash		Yes	No	No	No	clean	Not infected
rural	two or more	03-May	rich	11	Female	Nov-16	not enroled		Unprotected spring	unimproved	above 60 min	no	No facilities or bush or field	Open field	not improved	yes	no	no	yes	proper	no	do not wash		Yes	No	No	No	clean	Not infected
rural	two or more	03-May	poor	11	Female	Nov-16	enroled	First cycle (1-4)	Rainwater collection	improved	30 -60 min	no	No facilities or bush or field	Open field	not improved	yes	no	no	no	proper	no	do not wash		No	No	Yes	Yes	clean	Not infected
rural	two or more	01-Feb	rich	6	Female	06-Oct	enroled	First cycle (1-4)	Rainwater collection	improved	30 -60 min	no	No facilities or bush or field	Open field	not improved	yes	no	no	no	improper	no	do not wash		No	No	Yes	Yes	clean	Not infected
rural	One	above 5	poor	8	Male	Nov-16	not enroled		Rainwater collection	improved	1-30 minute	no	No facilities or bush or field	Open field	not improved	yes	no	no	no	improper	no	do not wash		Yes	Yes	No	No	unclean	Not infected
rural	One	03-May	rich	9	Female	06-Oct	not enroled		Rainwater collection	improved	1-30 minute	no	No facilities or bush or field	Open field	not improved	yes	yes	yes	no	improper	no	do not wash		No	No	Yes	Yes	unclean	Not infected
rural	One	03-May	medium	8	Female	Nov-16	enroled	Second cycle(5-8)	Rainwater collection	improved	1-30 minute	no	No facilities or bush or field	Open field	not improved	yes	no	no	no	improper	no	do not wash		No	No	No	No	unclean	Not infected
rural	One	03-May	medium	8	Female	Nov-16	enroled	Second cycle(5-8)	Rainwater collection	improved	1-30 minute	no	No facilities or bush or field	Open field	not improved	yes	no	no	no	improper	no	do not wash		Yes	No	No	No	unclean	Not infected
rural	One	01-Feb	poor	8	Female	06-Oct	enroled	First cycle (1-4)	Rainwater collection	improved	1-30 minute	no	No facilities or bush or field	Open field	not improved	yes	yes	yes	no	improper	no	do not wash		No	No	No	No	unclean	Not infected
rural	One	above 5	medium	8	Female	Nov-16	enroled	Second cycle(5-8)	Rainwater collection	improved	above 60 min	no	No facilities or bush or field	Open field	not improved	yes	yes	yes	yes	proper	no	do not wash		No	No	No	No	clean	Not infected
rural	two or more	03-May	poor	11	Female	Nov-16	not enroled		Rainwater collection	improved	30 -60 min	no	No facilities or bush or field	Open field	not improved	yes	yes	yes	yes	proper	no	do not wash		No	No	No	No	clean	Not infected
rural	two or more	03-May	medium	9	Female	06-Oct	enroled	First cycle (1-4)	Rainwater collection	improved	30 -60 min	no	No facilities or bush or field	Open field	not improved	yes	yes	no	yes	proper	no	do not wash		No	No	No	No	clean	Not infected
rural	two or more	03-May	poor	10	Female	06-Oct	enroled	First cycle (1-4)	Rainwater collection	improved	30 -60 min	no	No facilities or bush or field	Open field	not improved	yes	yes	yes	yes	proper	no	do not wash		No	No	No	No	clean	Not infected
rural	two or more	03-May	poor	10	Female	06-Oct	enroled	First cycle (1-4)	Rainwater collection	improved	30 -60 min	no	No facilities or bush or field	Open field	not improved	yes	yes	yes	yes	proper	no	do not wash		No	No	No	No	clean	Not infected
rural	two or more	03-May	rich	11	Female	Nov-16	enroled	First cycle (1-4)	Rainwater collection	improved	30 -60 min	no	No facilities or bush or field	Open field	not improved	yes	yes	yes	yes	proper	no	do not wash		No	No	No	No	clean	Not infected
rural	two or more	03-May	poor	11	Female	Nov-16	enroled	Second cycle(5-8)	Rainwater collection	improved	30 -60 min	no	No facilities or bush or field	Open field	not improved	yes	yes	yes	yes	proper	no	do not wash		No	No	No	No	clean	Not infected
rural	One	01-Feb	rich	8	Female	06-Oct	enroled	First cycle (1-4)	Rainwater collection	improved	30 -60 min	no	No facilities or bush or field	Open field	not improved	yes	yes	yes	yes	improper	no	do not wash		No	No	No	No	unclean	Not infected
rural	two or more	03-May	rich	10	Female	06-Oct	not enroled		Piped water to yard/plot	improved	1-30 minute	no	No facilities or bush or field	Open field	not improved	yes	yes	yes	no	improper	no	do not wash		No	No	No	No	unclean	Not infected
rural	two or more	above 5	poor	12	Female	Nov-16	not enroled		Piped water to yard/plot	improved	above 60 min	no	No facilities or bush or field	Open field	not improved	yes	yes	yes	yes	proper	no	do not wash		No	Yes	No	No	clean	Not infected
rural	two or more	above 5	rich	7	Female	06-Oct	enroled	First cycle (1-4)	Public tap/standpipe	improved	30 -60 min	no	No facilities or bush or field	Open field	not improved	yes	yes	no	no	proper	no	do not wash		No	No	No	Yes	unclean	Not infected
rural	two or more	03-May	rich	10	Female	06-Oct	enroled	First cycle (1-4)	Public tap/standpipe	improved	30 -60 min	no	No facilities or bush or field	Open field	not improved	yes	yes	yes	no	improper	no	do not wash		No	No	No	No	clean	Not infected
rural	two or more	03-May	poor	6	Female	06-Oct	enroled	First cycle (1-4)	Public tap/standpipe	improved	30 -60 min	no	No facilities or bush or field	Open field	not improved	yes	no	no	no	proper	no	do not wash		No	No	Yes	Yes	clean	Not infected
rural	One	above 5	medium	9	Male	06-Oct	not enroled		Public tap/standpipe	improved	1-30 minute	no	No facilities or bush or field	Open field	not improved	yes	yes	yes	no	improper	no	do not wash		No	Yes	No	No	unclean	Not infected
rural	One	above 5	medium	8	Male	06-Oct	enroled	First cycle (1-4)	Public tap/standpipe	improved	1-30 minute	no	No facilities or bush or field	Open field	not improved	yes	yes	yes	no	improper	no	do not wash		No	No	Yes	Yes	clean	Not infected
rural	One	above 5	medium	8	Male	06-Oct	enroled	First cycle (1-4)	Public tap/standpipe	improved	1-30 minute	no	No facilities or bush or field	Open field	not improved	yes	yes	yes	no	improper	no	do not wash		No	No	Yes	Yes	unclean	Not infected
rural	One	01-Feb	rich	12	Male	Nov-16	not enroled		Public tap/standpipe	improved	1-30 minute	no	No facilities or bush or field	Open field	not improved	yes	yes	yes	no	improper	no	do not wash		No	No	Yes	No	unclean	Not infected
rural	two or more	above 5	medium	9	Male	06-Oct	not enroled		Public tap/standpipe	improved	30 -60 min	no	No facilities or bush or field	Open field	not improved	yes	yes	yes	yes	proper	no	do not wash		No	Yes	No	No	clean	Not infected
rural	two or more	01-Feb	medium	11	Female	Nov-16	enroled	First cycle (1-4)	Public tap/standpipe	improved	30 -60 min	no	No facilities or bush or field	Open field	not improved	yes	yes	yes	yes	proper	no	do not wash		No	No	No	No	clean	Not infected
rural	two or more	01-Feb	medium	12	Female	Nov-16	enroled	Second cycle(5-8)	Public tap/standpipe	improved	30 -60 min	no	No facilities or bush or field	Open field	not improved	yes	yes	yes	yes	proper	no	do not wash		No	No	No	No	clean	Not infected
rural	two or more	above 5	medium	9	Female	06-Oct	enroled	First cycle (1-4)	Protected dug well	improved	30 -60 min	no	No facilities or bush or field	Open field	not improved	yes	yes	yes	yes	proper	no	do not wash		No	No	No	No	clean	Not infected
rural	two or more	03-May	medium	9	Female	06-Oct	not enroled		Protected dug well	improved	30 -60 min	no	No facilities or bush or field	Open field	not improved	yes	no	no	yes	improper	no	do not wash		No	No	No	No	unclean	Not infected
rural	two or more	01-Feb	medium	7	Male	06-Oct	enroled	First cycle (1-4)	protectedspring	improved	30 -60 min	no	No facilities or bush or field	Open field	not improved	yes	yes	yes	no	improper	no	do not wash		No	No	Yes	No	unclean	Not infected
rural	two or more	above 5	rich	7	Male	06-Oct	enroled	First cycle (1-4)	protectedspring	improved	1-30 minute	no	No facilities or bush or field	Open field	not improved	yes	no	no	no	improper	no	do not wash		No	No	No	Yes	unclean	Not infected
rural	two or more	03-May	medium	7	Female	06-Oct	not enroled		protectedspring	improved	1-30 minute	no	No facilities or bush or field	Open field	not improved	yes	yes	yes	no	improper	no	do not wash		No	No	Yes	Yes	unclean	Not infected
rural	two or more	03-May	poor	11	Female	Nov-16	not enroled		protectedspring	improved	above 60 min	no	No facilities or bush or field	Open field	not improved	yes	no	no	yes	proper	no	do not wash		Yes	No	No	No	clean	Not infected
rural	One	03-May	medium	8	Female	Nov-16	not enroled		protectedspring	improved	above 60 min	no	No facilities or bush or field	Open field	not improved	yes	yes	yes	yes	proper	no	do not wash		No	No	No	No	clean	Not infected
rural	two or more	03-May	rich	9	Female	06-Oct	enroled	First cycle (1-4)	protectedspring	improved	30 -60 min	no	No facilities or bush or field	Open field	not improved	yes	yes	yes	yes	proper	no	do not wash		Yes	No	No	No	clean	Not infected
rural	One	01-Feb	medium	7	Female	06-Oct	enroled	First cycle (1-4)	protectedspring	improved	30 -60 min	no	No facilities or bush or field	Open field	not improved	yes	no	no	yes	improper	no	do not wash		No	No	No	No	unclean	Not infected
rural	One	01-Feb	poor	13	Male	Nov-16	not enroled		Unprotected spring	unimproved	1-30 minute	no	No facilities or bush or field	Open field	not improved	yes	yes	yes	no	improper	no	do not wash		No	No	No	No	clean	Trachoma infected
rural	One	03-May	poor	13	Male	Nov-16	not enroled		Unprotected spring	unimproved	1-30 minute	no	No facilities or bush or field	Open field	not improved	yes	yes	yes	no	improper	no	do not wash		No	No	No	No	clean	Trachoma infected
rural	two or more	03-May	poor	12	Male	Nov-16	enroled	First cycle (1-4)	Surface water (river, dam, lake, pond, stream, canal, irrigation hannels)	unimproved	above 60 min	no	No facilities or bush or field	Open field	not improved	yes	yes	yes	no	improper	no	do not wash		No	No	No	No	clean	Trachoma infected
rural	two or more	01-Feb	poor	12	Male	Nov-16	enroled	Second cycle(5-8)	Surface water (river, dam, lake, pond, stream, canal, irrigation hannels)	unimproved	above 60 min	no	No facilities or bush or field	Open field	not improved	yes	yes	yes	no	improper	no	do not wash		No	No	No	No	clean	Trachoma infected
rural	One	03-May	medium	13	Male	Nov-16	not enroled		Unprotected spring	unimproved	above 60 min	no	No facilities or bush or field	Open field	not improved	yes	yes	yes	no	improper	no	do not wash		No	No	No	No	clean	Trachoma infected
rural	One	03-May	poor	12	Male	Nov-16	enroled	Second cycle(5-8)	Unprotected spring	unimproved	30 -60 min	no	No facilities or bush or field	Open field	not improved	yes	no	no	no	improper	no	do not wash		No	No	No	No	clean	Trachoma infected
rural	One	01-Feb	poor	12	Male	Nov-16	not enroled		Unprotected spring	unimproved	1-30 minute	no	No facilities or bush or field	Open field	not improved	yes	no	no	no	improper	no	do not wash		Yes	No	No	No	clean	Trachoma infected
rural	One	above 5	poor	13	Male	Nov-16	enroled	First cycle (1-4)	Unprotected spring	unimproved	above 60 min	no	No facilities or bush or field	Open field	not improved	yes	no	no	no	proper	no	do not wash		No	Yes	No	No	clean	Trachoma infected
rural	One	above 5	medium	8	Male	06-Oct	enroled	First cycle (1-4)	Unprotected spring	unimproved	above 60 min	no	No facilities or bush or field	Open field	not improved	yes	yes	yes	no	proper	no	do not wash		No	No	Yes	Yes	clean	Trachoma infected
rural	One	above 5	poor	12	Female	Nov-16	enroled	Second cycle(5-8)	Unprotected spring	unimproved	above 60 min	no	No facilities or bush or field	Open field	not improved	yes	yes	yes	no	proper	no	do not wash		No	No	No	No	clean	Trachoma infected
rural	One	03-May	medium	8	Male	Nov-16	enroled	Second cycle(5-8)	Unprotected spring	unimproved	30 -60 min	no	No facilities or bush or field	Open field	not improved	yes	yes	yes	no	proper	no	do not wash		No	No	No	No	clean	Trachoma infected
rural	One	03-May	poor	8	Male	Nov-16	enroled	Second cycle(5-8)	Unprotected spring	unimproved	30 -60 min	no	No facilities or bush or field	Open field	not improved	yes	yes	yes	no	proper	no	do not wash		No	No	No	No	clean	Trachoma infected
rural	One	01-Feb	medium	13	Male	Nov-16	not enroled		Unprotected spring	unimproved	30 -60 min	no	No facilities or bush or field	Open field	not improved	yes	no	no	no	proper	no	do not wash		No	No	No	No	clean	Trachoma infected
rural	One	01-Feb	poor	8	Male	Nov-16	not enroled		Unprotected spring	unimproved	30 -60 min	no	No facilities or bush or field	Open field	not improved	yes	yes	yes	no	proper	no	do not wash		No	No	No	No	clean	Trachoma infected
rural	One	01-Feb	poor	12	Female	Nov-16	enroled	Second cycle(5-8)	Unprotected spring	unimproved	30 -60 min	no	No facilities or bush or field	Open field	not improved	yes	no	no	no	proper	no	do not wash		No	No	No	No	clean	Trachoma infected
rural	One	above 5	medium	13	Female	Nov-16	not enroled		Unprotected spring	unimproved	30 -60 min	no	No facilities or bush or field	Open field	not improved	yes	yes	yes	no	proper	no	do not wash		No	No	No	No	clean	Trachoma infected
rural	One	above 5	medium	11	Male	Nov-16	enroled	First cycle (1-4)	Unprotected spring	unimproved	30 -60 min	no	No facilities or bush or field	Open field	not improved	yes	no	no	no	improper	no	do not wash		No	No	No	No	clean	Trachoma infected
rural	two or more	01-Feb	medium	11	Male	Nov-16	enroled	Second cycle(5-8)	Unprotected spring	unimproved	30 -60 min	no	No facilities or bush or field	Open field	not improved	yes	yes	yes	no	improper	no	do not wash		No	No	No	No	clean	Trachoma infected
rural	two or more	above 5	medium	10	Male	06-Oct	not enroled		Unprotected spring	unimproved	1-30 minute	no	No facilities or bush or field	Open field	not improved	yes	yes	yes	no	improper	no	do not wash		No	No	No	No	unclean	Trachoma infected
rural	One	03-May	poor	8	Male	06-Oct	enroled	First cycle (1-4)	Unprotected spring	unimproved	1-30 minute	no	No facilities or bush or field	Open field	not improved	yes	yes	yes	no	improper	no	do not wash		No	No	No	No	unclean	Trachoma infected
rural	One	above 5	medium	12	Male	Nov-16	not enroled		Surface water (river, dam, lake, pond, stream, canal, irrigation hannels)	unimproved	above 60 min	no	No facilities or bush or field	Open field	not improved	yes	yes	yes	no	proper	no	do not wash		No	No	No	No	clean	Trachoma infected
rural	One	above 5	medium	13	Female	Nov-16	not enroled		Surface water (river, dam, lake, pond, stream, canal, irrigation hannels)	unimproved	above 60 min	no	No facilities or bush or field	Open field	not improved	yes	yes	yes	no	proper	no	do not wash		No	No	No	No	clean	Trachoma infected
rural	two or more	above 5	poor	11	Male	Nov-16	not enroled		Surface water (river, dam, lake, pond, stream, canal, irrigation hannels)	unimproved	above 60 min	no	No facilities or bush or field	Open field	not improved	yes	no	no	no	improper	no	do not wash		Yes	No	No	No	clean	Trachoma infected
rural	two or more	above 5	poor	10	Female	06-Oct	enroled	First cycle (1-4)	Surface water (river, dam, lake, pond, stream, canal, irrigation hannels)	unimproved	above 60 min	no	No facilities or bush or field	Open field	not improved	yes	yes	yes	no	improper	no	do not wash		No	No	No	No	clean	Trachoma infected
rural	One	01-Feb	poor	12	Male	Nov-16	enroled	Second cycle(5-8)	Surface water (river, dam, lake, pond, stream, canal, irrigation hannels)	unimproved	30 -60 min	no	No facilities or bush or field	Open field	not improved	yes	yes	yes	no	proper	no	do not wash		No	No	No	No	clean	Trachoma infected
rural	One	above 5	poor	11	Female	Nov-16	not enroled		Surface water (river, dam, lake, pond, stream, canal, irrigation hannels)	unimproved	30 -60 min	no	No facilities or bush or field	Open field	not improved	yes	no	no	no	improper	no	do not wash		No	No	No	No	clean	Trachoma infected
rural	two or more	03-May	poor	7	Male	06-Oct	enroled	First cycle (1-4)	Surface water (river, dam, lake, pond, stream, canal, irrigation hannels)	unimproved	30 -60 min	no	No facilities or bush or field	Open field	not improved	yes	no	no	no	improper	no	do not wash		No	No	Yes	No	unclean	Trachoma infected
rural	One	above 5	poor	8	Male	Nov-16	enroled	Second cycle(5-8)	Rainwater collection	improved	above 60 min	no	No facilities or bush or field	Open field	not improved	yes	yes	yes	no	proper	no	do not wash		No	No	No	No	clean	Trachoma infected
rural	One	01-Feb	medium	11	Male	Nov-16	enroled	Second cycle(5-8)	Rainwater collection	improved	30 -60 min	no	No facilities or bush or field	Open field	not improved	yes	yes	yes	no	improper	no	do not wash		No	No	No	No	clean	Trachoma infected
rural	One	above 5	medium	7	Male	06-Oct	enroled	First cycle (1-4)	Rainwater collection	improved	30 -60 min	no	No facilities or bush or field	Open field	not improved	yes	yes	no	no	proper	no	do not wash		No	Yes	Yes	No	clean	Trachoma infected
rural	two or more	above 5	poor	10	Male	06-Oct	enroled	First cycle (1-4)	Rainwater collection	improved	30 -60 min	no	No facilities or bush or field	Open field	not improved	yes	no	no	no	improper	no	do not wash		No	No	No	No	clean	Trachoma infected
rural	One	above 5	poor	12	Female	Nov-16	not enroled		Piped water to yard/plot	improved	above 60 min	no	No facilities or bush or field	Open field	not improved	yes	no	no	no	improper	no	do not wash		Yes	Yes	No	No	clean	Trachoma infected
rural	One	03-May	poor	12	Male	Nov-16	not enroled		Piped water to yard/plot	improved	above 60 min	no	No facilities or bush or field	Open field	not improved	yes	no	no	no	improper	no	do not wash		Yes	No	No	No	clean	Trachoma infected
rural	two or more	above 5	poor	10	Male	06-Oct	not enroled		Piped water to yard/plot	improved	1-30 minute	no	No facilities or bush or field	Open field	not improved	yes	yes	yes	no	improper	no	do not wash		No	Yes	No	No	unclean	Trachoma infected
rural	One	above 5	poor	8	Male	Nov-16	not enroled		Public tap/standpipe	improved	30 -60 min	no	No facilities or bush or field	Open field	not improved	yes	yes	yes	no	proper	no	do not wash		No	Yes	No	No	clean	Trachoma infected
rural	One	above 5	poor	12	Male	Nov-16	not enroled		Public tap/standpipe	improved	30 -60 min	no	No facilities or bush or field	Open field	not improved	yes	yes	yes	no	proper	no	do not wash		No	Yes	No	No	clean	Trachoma infected
rural	two or more	03-May	medium	10	Male	06-Oct	not enroled		Public tap/standpipe	improved	1-30 minute	no	No facilities or bush or field	Open field	not improved	yes	yes	yes	no	improper	no	do not wash		No	No	No	No	unclean	Trachoma infected
rural	two or more	above 5	poor	9	Male	06-Oct	not enroled		Protected dug well	improved	above 60 min	no	No facilities or bush or field	Open field	not improved	yes	yes	yes	no	proper	no	do not wash		No	No	No	No	clean	Trachoma infected
rural	One	above 5	poor	8	Male	Nov-16	enroled	Second cycle(5-8)	Protected dug well	improved	above 60 min	no	No facilities or bush or field	Open field	not improved	yes	yes	yes	no	proper	no	do not wash		No	No	No	No	clean	Trachoma infected
rural	One	03-May	poor	13	Male	Nov-16	enroled	First cycle (1-4)	Protected dug well	improved	30 -60 min	no	No facilities or bush or field	Open field	not improved	yes	no	no	no	proper	no	do not wash		Yes	No	No	No	clean	Trachoma infected
rural	two or more	03-May	poor	6	Male	06-Oct	enroled	First cycle (1-4)	Protected dug well	improved	30 -60 min	no	No facilities or bush or field	Open field	not improved	yes	yes	yes	no	proper	no	do not wash		No	No	No	Yes	clean	Trachoma infected
rural	One	01-Feb	rich	12	Male	Nov-16	not enroled		Protected dug well	improved	30 -60 min	no	No facilities or bush or field	Open field	not improved	yes	yes	yes	no	proper	no	do not wash		No	No	No	No	clean	Trachoma infected
rural	two or more	03-May	medium	6	Male	06-Oct	enroled	First cycle (1-4)	Protected dug well	improved	30 -60 min	no	No facilities or bush or field	Open field	not improved	yes	yes	yes	no	improper	no	do not wash		No	Yes	No	Yes	unclean	Trachoma infected
rural	One	01-Feb	poor	11	Female	Nov-16	not enroled		Protected dug well	improved	30 -60 min	no	No facilities or bush or field	Open field	not improved	yes	no	no	no	improper	no	do not wash		No	No	No	No	clean	Trachoma infected
rural	two or more	03-May	poor	10	Male	06-Oct	not enroled		Protected dug well	improved	1-30 minute	no	No facilities or bush or field	Open field	not improved	yes	yes	yes	no	improper	no	do not wash		No	No	No	No	unclean	Trachoma infected
rural	two or more	03-May	poor	10	Female	06-Oct	enroled	First cycle (1-4)	protectedspring	improved	30 -60 min	no	No facilities or bush or field	Open field	not improved	yes	no	no	no	improper	no	do not wash		No	No	No	No	clean	Trachoma infected
rural	One	03-May	poor	9	Male	06-Oct	enroled	First cycle (1-4)	protectedspring	improved	1-30 minute	no	No facilities or bush or field	Open field	not improved	yes	yes	yes	no	improper	no	do not wash		No	No	No	No	unclean	Trachoma infected
rural	two or more	01-Feb	poor	11	Female	Nov-16	not enroled		Unprotected spring	unimproved	above 60 min	no	No facilities or bush or field	Open field	not improved	yes	yes	yes	yes	improper	no	do not wash		No	No	Yes	No	clean	Not infected
rural	One	01-Feb	poor	11	Male	Nov-16	enroled	First cycle (1-4)	Unprotected spring	unimproved	above 60 min	no	No facilities or bush or field	Open field	not improved	yes	no	no	yes	improper	no	do not wash		Yes	No	No	No	clean	Not infected
rural	One	01-Feb	rich	8	Female	06-Oct	enroled	First cycle (1-4)	Unprotected spring	unimproved	30 -60 min	no	No facilities or bush or field	Open field	not improved	yes	yes	yes	yes	improper	no	do not wash		No	No	No	No	clean	Not infected
rural	One	01-Feb	poor	8	Female	06-Oct	enroled	First cycle (1-4)	Unprotected spring	unimproved	30 -60 min	no	No facilities or bush or field	Open field	not improved	yes	yes	yes	yes	improper	no	do not wash		No	No	No	No	clean	Not infected
rural	two or more	01-Feb	rich	9	Female	06-Oct	not enroled		Unprotected spring	unimproved	30 -60 min	no	No facilities or bush or field	Open field	not improved	yes	yes	no	no	improper	no	do not wash		No	No	No	Yes	clean	Not infected
rural	two or more	03-May	rich	10	Male	06-Oct	not enroled		Unprotected spring	unimproved	above 60 min	no	No facilities or bush or field	Open field	not improved	yes	yes	yes	yes	proper	no	do not wash		No	No	No	No	clean	Not infected
rural	One	01-Feb	poor	12	Female	Nov-16	not enroled		Unprotected spring	unimproved	above 60 min	no	No facilities or bush or field	Open field	not improved	yes	yes	yes	yes	proper	no	do not wash		No	No	No	No	clean	Not infected
rural	two or more	01-Feb	poor	10	Male	06-Oct	not enroled		Unprotected spring	unimproved	above 60 min	no	No facilities or bush or field	Open field	not improved	yes	yes	yes	yes	improper	no	do not wash		No	No	No	No	clean	Not infected
rural	One	01-Feb	poor	11	Female	Nov-16	enroled	First cycle (1-4)	Unprotected dug well	unimproved	above 60 min	no	No facilities or bush or field	Open field	not improved	yes	no	no	yes	improper	no	do not wash		Yes	No	No	No	clean	Not infected
rural	One	03-May	poor	8	Female	06-Oct	enroled	First cycle (1-4)	Unprotected dug well	unimproved	30 -60 min	no	No facilities or bush or field	Open field	not improved	yes	yes	yes	yes	proper	no	do not wash		No	No	No	No	unclean	Not infected
rural	two or more	03-May	medium	9	Male	06-Oct	not enroled		Surface water (river, dam, lake, pond, stream, canal, irrigation hannels)	unimproved	30 -60 min	no	No facilities or bush or field	Open field	not improved	yes	no	no	no	proper	no	do not wash		No	No	No	Yes	clean	Not infected
rural	One	above 5	poor	11	Male	Nov-16	enroled	First cycle (1-4)	Surface water (river, dam, lake, pond, stream, canal, irrigation hannels)	unimproved	above 60 min	no	No facilities or bush or field	Open field	not improved	yes	no	no	yes	improper	no	do not wash		No	No	Yes	No	clean	Not infected
rural	One	01-Feb	rich	8	Male	06-Oct	not enroled		Surface water (river, dam, lake, pond, stream, canal, irrigation hannels)	unimproved	above 60 min	no	No facilities or bush or field	Open field	not improved	yes	yes	yes	yes	improper	no	do not wash		No	No	No	No	clean	Not infected
rural	two or more	01-Feb	rich	6	Female	06-Oct	enroled	First cycle (1-4)	Surface water (river, dam, lake, pond, stream, canal, irrigation hannels)	unimproved	above 60 min	no	No facilities or bush or field	Open field	not improved	yes	no	no	yes	improper	no	do not wash		No	No	No	No	clean	Not infected
rural	two or more	01-Feb	medium	11	Male	Nov-16	enroled	First cycle (1-4)	Surface water (river, dam, lake, pond, stream, canal, irrigation hannels)	unimproved	above 60 min	no	No facilities or bush or field	Open field	not improved	yes	no	no	yes	improper	no	do not wash		Yes	No	No	No	clean	Not infected
rural	two or more	01-Feb	poor	9	Female	06-Oct	enroled	First cycle (1-4)	Surface water (river, dam, lake, pond, stream, canal, irrigation hannels)	unimproved	above 60 min	no	No facilities or bush or field	Open field	not improved	yes	no	no	yes	improper	no	do not wash		Yes	No	No	No	clean	Not infected
rural	One	above 5	medium	12	Female	Nov-16	not enroled		Surface water (river, dam, lake, pond, stream, canal, irrigation hannels)	unimproved	30 -60 min	no	No facilities or bush or field	Open field	not improved	yes	yes	yes	yes	proper	no	do not wash		No	Yes	No	No	clean	Not infected
rural	two or more	01-Feb	poor	7	Female	06-Oct	not enroled		Surface water (river, dam, lake, pond, stream, canal, irrigation hannels)	unimproved	30 -60 min	no	No facilities or bush or field	Open field	not improved	yes	no	no	yes	improper	no	do not wash		No	No	No	No	unclean	Not infected
rural	One	01-Feb	poor	8	Female	06-Oct	enroled	First cycle (1-4)	Surface water (river, dam, lake, pond, stream, canal, irrigation hannels)	unimproved	30 -60 min	no	No facilities or bush or field	Open field	not improved	yes	no	no	yes	improper	no	do not wash		No	No	No	No	unclean	Not infected
rural	two or more	01-Feb	poor	10	Male	06-Oct	enroled	First cycle (1-4)	Surface water (river, dam, lake, pond, stream, canal, irrigation hannels)	unimproved	30 -60 min	no	No facilities or bush or field	Open field	not improved	yes	no	no	yes	improper	no	do not wash		No	No	No	No	clean	Not infected
rural	One	01-Feb	poor	8	Female	06-Oct	enroled	First cycle (1-4)	Surface water (river, dam, lake, pond, stream, canal, irrigation hannels)	unimproved	30 -60 min	no	No facilities or bush or field	Open field	not improved	yes	yes	yes	yes	improper	no	do not wash		No	No	No	No	clean	Not infected
rural	two or more	03-May	rich	10	Female	06-Oct	not enroled		Unprotected spring	unimproved	30 -60 min	no	No facilities or bush or field	Open field	not improved	yes	yes	yes	no	proper	no	do not wash		No	No	No	Yes	clean	Not infected
rural	One	above 5	poor	12	Male	Nov-16	not enroled		Unprotected spring	unimproved	above 60 min	no	No facilities or bush or field	Open field	not improved	yes	yes	yes	yes	proper	no	do not wash		No	Yes	Yes	No	clean	Not infected
rural	One	above 5	rich	8	Male	06-Oct	enroled	First cycle (1-4)	Unprotected spring	unimproved	above 60 min	no	No facilities or bush or field	Open field	not improved	yes	yes	yes	yes	proper	no	do not wash		No	No	No	No	clean	Not infected
rural	two or more	01-Feb	poor	6	Female	06-Oct	enroled	First cycle (1-4)	Rainwater collection	improved	above 60 min	no	No facilities or bush or field	Open field	not improved	yes	no	no	no	proper	no	do not wash		No	No	Yes	Yes	clean	Not infected
rural	two or more	01-Feb	rich	6	Female	06-Oct	not enroled		Rainwater collection	improved	30 -60 min	no	No facilities or bush or field	Open field	not improved	yes	yes	yes	no	improper	no	do not wash		No	No	Yes	Yes	clean	Not infected
rural	two or more	above 5	rich	9	Female	06-Oct	not enroled		Rainwater collection	improved	above 60 min	no	No facilities or bush or field	Open field	not improved	yes	yes	yes	yes	improper	no	do not wash		No	Yes	No	No	clean	Not infected
rural	One	03-May	medium	8	Female	Nov-16	not enroled		Rainwater collection	improved	above 60 min	no	No facilities or bush or field	Open field	not improved	yes	yes	yes	yes	proper	no	do not wash		No	No	No	No	clean	Not infected
rural	One	03-May	poor	11	Female	Nov-16	enroled	First cycle (1-4)	Rainwater collection	improved	above 60 min	no	No facilities or bush or field	Open field	not improved	yes	yes	yes	yes	proper	no	do not wash		No	No	No	No	clean	Not infected
rural	two or more	01-Feb	rich	7	Female	06-Oct	enroled	First cycle (1-4)	Rainwater collection	improved	above 60 min	no	No facilities or bush or field	Open field	not improved	yes	no	no	yes	improper	no	do not wash		No	No	No	No	clean	Not infected
rural	One	03-May	medium	8	Female	06-Oct	enroled	First cycle (1-4)	Rainwater collection	improved	30 -60 min	no	No facilities or bush or field	Open field	not improved	yes	yes	no	yes	proper	no	do not wash		No	No	No	No	unclean	Not infected
rural	two or more	01-Feb	medium	9	Female	06-Oct	enroled	First cycle (1-4)	Rainwater collection	improved	30 -60 min	no	No facilities or bush or field	Open field	not improved	yes	yes	yes	yes	improper	no	do not wash		No	No	No	No	clean	Not infected
rural	One	03-May	medium	8	Female	Nov-16	not enroled		Piped water to yard/plot	improved	above 60 min	no	No facilities or bush or field	Open field	not improved	yes	yes	yes	no	proper	no	do not wash		No	No	Yes	Yes	clean	Not infected
rural	two or more	01-Feb	poor	10	Female	06-Oct	enroled	First cycle (1-4)	Piped water to yard/plot	improved	above 60 min	no	No facilities or bush or field	Open field	not improved	yes	yes	yes	yes	improper	no	do not wash		No	No	No	No	clean	Not infected
rural	two or more	above 5	poor	9	Female	06-Oct	not enroled		Piped water to yard/plot	improved	30 -60 min	no	No facilities or bush or field	Open field	not improved	yes	yes	yes	yes	improper	no	do not wash		No	Yes	No	No	unclean	Not infected
rural	One	01-Feb	poor	8	Female	Nov-16	not enroled		Piped water to yard/plot	improved	30 -60 min	no	No facilities or bush or field	Open field	not improved	yes	yes	yes	yes	proper	no	do not wash		Yes	No	No	No	clean	Not infected
rural	One	01-Feb	rich	8	Female	06-Oct	enroled	First cycle (1-4)	Public tap/standpipe	improved	30 -60 min	no	No facilities or bush or field	Open field	not improved	yes	no	no	no	improper	no	do not wash		No	No	Yes	Yes	clean	Not infected
rural	two or more	01-Feb	poor	7	Female	06-Oct	enroled	First cycle (1-4)	Public tap/standpipe	improved	30 -60 min	no	No facilities or bush or field	Open field	not improved	yes	yes	yes	no	improper	no	do not wash		No	No	Yes	Yes	clean	Not infected
rural	One	01-Feb	poor	8	Female	Nov-16	not enroled		Public tap/standpipe	improved	30 -60 min	no	No facilities or bush or field	Open field	not improved	yes	yes	yes	yes	proper	no	do not wash		No	No	No	No	clean	Not infected
rural	two or more	01-Feb	poor	11	Female	Nov-16	not enroled		Public tap/standpipe	improved	30 -60 min	no	No facilities or bush or field	Open field	not improved	yes	no	no	yes	improper	no	do not wash		No	No	Yes	No	clean	Not infected
rural	One	01-Feb	poor	8	Male	Nov-16	not enroled		Protected dug well	improved	above 60 min	no	No facilities or bush or field	Open field	not improved	yes	yes	yes	no	improper	no	do not wash		No	No	Yes	Yes	clean	Not infected
rural	two or more	03-May	rich	10	Female	06-Oct	not enroled		Protected dug well	improved	above 60 min	no	No facilities or bush or field	Open field	not improved	yes	yes	yes	yes	improper	no	do not wash		No	No	No	No	clean	Not infected
rural	two or more	01-Feb	poor	6	Female	06-Oct	enroled	First cycle (1-4)	protectedspring	improved	above 60 min	no	No facilities or bush or field	Open field	not improved	yes	yes	yes	no	improper	no	do not wash		No	No	Yes	Yes	clean	Not infected
rural	One	above 5	poor	8	Female	Nov-16	not enroled		protectedspring	improved	above 60 min	no	No facilities or bush or field	Open field	not improved	yes	yes	yes	yes	proper	no	do not wash		No	Yes	No	No	clean	Not infected
rural	two or more	01-Feb	rich	11	Female	Nov-16	not enroled		protectedspring	improved	above 60 min	no	No facilities or bush or field	Open field	not improved	yes	no	no	yes	improper	no	do not wash		No	No	Yes	No	clean	Not infected
rural	two or more	01-Feb	medium	7	Female	06-Oct	enroled	First cycle (1-4)	protectedspring	improved	30 -60 min	no	No facilities or bush or field	Open field	not improved	yes	no	no	yes	improper	no	do not wash		No	No	No	No	clean	Not infected
urban	One	above 5	poor	13	Male	Nov-16	not enroled		Surface water (river, dam, lake, pond, stream, canal, irrigation hannels)	unimproved	above 60 min	no	pit latrine	latrine	not improved	yes	yes	yes	no	improper	no	do not wash		No	Yes	No	Yes	clean	Trachoma infected
urban	One	01-Feb	poor	13	Male	Nov-16	enroled	Second cycle(5-8)	Unprotected spring	unimproved	1-30 minute	no	pit latrine	latrine	not improved	yes	yes	yes	no	improper	no	do not wash		No	No	No	No	clean	Trachoma infected
urban	One	above 5	medium	8	Female	06-Oct	not enroled		Unprotected spring	unimproved	1-30 minute	no	pit latrine	latrine	not improved	yes	no	no	no	improper	no	do not wash		No	Yes	No	No	unclean	Trachoma infected
urban	One	above 5	medium	13	Male	Nov-16	not enroled		Unprotected spring	unimproved	1-30 minute	no	pit latrine	latrine	not improved	yes	yes	yes	no	improper	no	do not wash		Yes	Yes	No	No	unclean	Trachoma infected
urban	One	01-Feb	poor	8	Male	06-Oct	enroled	First cycle (1-4)	Surface water (river, dam, lake, pond, stream, canal, irrigation hannels)	unimproved	above 60 min	no	pit latrine	latrine	not improved	yes	yes	no	no	improper	no	do not wash		No	No	No	No	unclean	Trachoma infected
urban	One	01-Feb	poor	8	Male	06-Oct	enroled	First cycle (1-4)	Surface water (river, dam, lake, pond, stream, canal, irrigation hannels)	unimproved	30 -60 min	no	pit latrine	latrine	not improved	yes	yes	no	no	improper	no	do not wash		No	No	No	No	unclean	Trachoma infected
urban	two or more	01-Feb	rich	9	Female	06-Oct	not enroled		Unprotected spring	unimproved	above 60 min	no	Pit latrine without slab/open pit	latrine	not improved	yes	yes	yes	yes	proper	no	do not wash		No	No	No	No	clean	Not infected
urban	One	01-Feb	rich	8	Female	06-Oct	not enroled		Unprotected spring	unimproved	above 60 min	no	Pit latrine without slab/open pit	latrine	not improved	yes	yes	yes	yes	improper	no	do not wash		No	No	No	No	clean	Not infected
urban	two or more	01-Feb	medium	10	Female	06-Oct	enroled	First cycle (1-4)	Unprotected spring	unimproved	above 60 min	no	Pit latrine without slab/open pit	latrine	not improved	yes	yes	yes	yes	proper	no	do not wash		No	No	No	No	clean	Not infected
urban	two or more	01-Feb	poor	10	Male	06-Oct	not enroled		Surface water (river, dam, lake, pond, stream, canal, irrigation hannels)	unimproved	above 60 min	no	Pit latrine without slab/open pit	latrine	not improved	yes	no	no	no	improper	no	do not wash		No	No	No	No	unclean	Not infected
urban	two or more	above 5	poor	12	Male	Nov-16	enroled	First cycle (1-4)	Surface water (river, dam, lake, pond, stream, canal, irrigation hannels)	unimproved	above 60 min	no	Pit latrine without slab/open pit	latrine	not improved	yes	yes	yes	no	proper	no	do not wash		No	No	Yes	Yes	clean	Not infected
urban	two or more	01-Feb	medium	10	Female	06-Oct	enroled	First cycle (1-4)	Surface water (river, dam, lake, pond, stream, canal, irrigation hannels)	unimproved	30 -60 min	no	Pit latrine without slab/open pit	latrine	not improved	yes	no	no	no	improper	no	do not wash		No	No	No	No	clean	Not infected
urban	One	03-May	rich	8	Female	06-Oct	not enroled		Surface water (river, dam, lake, pond, stream, canal, irrigation hannels)	unimproved	1-30 minute	no	Pit latrine without slab/open pit	latrine	not improved	yes	no	no	no	improper	no	do not wash		No	No	No	No	clean	Not infected
urban	two or more	01-Feb	poor	7	Female	06-Oct	enroled	First cycle (1-4)	Surface water (river, dam, lake, pond, stream, canal, irrigation hannels)	unimproved	1-30 minute	no	Pit latrine without slab/open pit	latrine	not improved	yes	no	no	no	improper	no	do not wash		No	No	Yes	No	unclean	Not infected
urban	two or more	01-Feb	medium	9	Female	06-Oct	enroled	First cycle (1-4)	Rainwater collection	improved	30 -60 min	no	Pit latrine without slab/open pit	latrine	not improved	yes	yes	no	no	proper	no	do not wash		No	No	Yes	Yes	clean	Not infected
urban	two or more	03-May	poor	9	Female	06-Oct	not enroled		Rainwater collection	improved	30 -60 min	no	Pit latrine without slab/open pit	latrine	not improved	yes	yes	yes	yes	proper	no	do not wash		No	No	No	No	clean	Not infected
urban	two or more	01-Feb	medium	10	Female	06-Oct	not enroled		Rainwater collection	improved	30 -60 min	no	Pit latrine without slab/open pit	latrine	not improved	yes	no	no	yes	improper	no	do not wash		No	No	No	No	clean	Not infected
urban	two or more	01-Feb	rich	10	Female	06-Oct	not enroled		Rainwater collection	improved	30 -60 min	no	Pit latrine without slab/open pit	latrine	not improved	yes	no	no	yes	improper	no	do not wash		No	No	No	No	clean	Not infected
urban	One	03-May	poor	8	Female	06-Oct	enroled	First cycle (1-4)	Piped water into dwelling	improved	above 60 min	no	Pit latrine without slab/open pit	latrine	not improved	yes	yes	yes	yes	proper	no	do not wash		No	No	No	No	clean	Not infected
urban	two or more	above 5	medium	10	Male	06-Oct	enroled	First cycle (1-4)	Piped water into dwelling	improved	1-30 minute	no	Pit latrine without slab/open pit	latrine	not improved	yes	yes	yes	yes	improper	no	do not wash		No	Yes	No	No	unclean	Not infected
urban	two or more	03-May	rich	7	Female	06-Oct	not enroled		Piped water into dwelling	improved	1-30 minute	no	Pit latrine without slab/open pit	latrine	not improved	yes	no	no	yes	improper	no	do not wash		No	No	Yes	No	unclean	Not infected
urban	two or more	above 5	rich	12	Female	Nov-16	enroled	Second cycle(5-8)	Piped water to yard/plot	improved	above 60 min	no	Pit latrine without slab/open pit	latrine	not improved	yes	no	no	no	proper	no	do not wash		No	No	No	Yes	clean	Not infected
urban	One	03-May	poor	8	Female	06-Oct	enroled	First cycle (1-4)	Public tap/standpipe	improved	30 -60 min	no	Pit latrine without slab/open pit	latrine	not improved	yes	no	no	yes	proper	no	do not wash		No	No	No	No	clean	Not infected
urban	two or more	01-Feb	poor	10	Female	06-Oct	not enroled		Public tap/standpipe	improved	30 -60 min	no	Pit latrine without slab/open pit	latrine	not improved	yes	no	no	yes	improper	no	do not wash		No	No	No	No	clean	Not infected
urban	two or more	03-May	poor	7	Female	06-Oct	enroled	First cycle (1-4)	protectedspring	improved	1-30 minute	no	Pit latrine without slab/open pit	latrine	not improved	yes	no	no	no	improper	no	do not wash		No	No	No	Yes	unclean	Not infected
urban	two or more	above 5	medium	10	Male	06-Oct	enroled	First cycle (1-4)	protectedspring	improved	30 -60 min	no	Pit latrine without slab/open pit	latrine	not improved	yes	yes	yes	yes	proper	no	do not wash		No	Yes	No	No	unclean	Not infected
urban	One	01-Feb	medium	8	Male	06-Oct	enroled	First cycle (1-4)	Unprotected dug well	unimproved	above 60 min	no	Pit latrine without slab/open pit	latrine	not improved	yes	yes	yes	no	improper	no	do not wash		No	No	No	No	clean	Trachoma infected
urban	One	01-Feb	poor	8	Male	Nov-16	not enroled		Public tap/standpipe	improved	above 60 min	no	Pit latrine without slab/open pit	latrine	not improved	yes	yes	yes	no	improper	no	do not wash		No	No	No	No	clean	Trachoma infected
urban	One	01-Feb	poor	12	Female	Nov-16	not enroled		Surface water (river, dam, lake, pond, stream, canal, irrigation hannels)	unimproved	above 60 min	no	Pit latrine without slab/open pit	latrine	not improved	yes	yes	yes	no	improper	no	do not wash		No	No	No	No	clean	Not infected
urban	two or more	01-Feb	rich	6	Female	06-Oct	not enroled		Surface water (river, dam, lake, pond, stream, canal, irrigation hannels)	unimproved	above 60 min	no	Pit latrine without slab/open pit	latrine	not improved	yes	no	no	no	improper	no	do not wash		No	No	No	No	clean	Not infected
urban	One	03-May	medium	7	Female	06-Oct	enroled	First cycle (1-4)	Surface water (river, dam, lake, pond, stream, canal, irrigation hannels)	unimproved	30 -60 min	no	Pit latrine without slab/open pit	latrine	not improved	yes	no	no	no	proper	no	do not wash		No	No	No	No	clean	Not infected
urban	One	01-Feb	medium	7	Female	06-Oct	enroled	First cycle (1-4)	Surface water (river, dam, lake, pond, stream, canal, irrigation hannels)	unimproved	30 -60 min	no	Pit latrine without slab/open pit	latrine	not improved	yes	no	no	no	improper	no	do not wash		No	No	Yes	No	clean	Not infected
urban	two or more	01-Feb	medium	9	Female	06-Oct	enroled	First cycle (1-4)	Surface water (river, dam, lake, pond, stream, canal, irrigation hannels)	unimproved	30 -60 min	no	Pit latrine without slab/open pit	latrine	not improved	yes	no	no	no	improper	no	do not wash		No	No	No	No	unclean	Not infected
urban	One	above 5	poor	11	Female	Nov-16	enroled	First cycle (1-4)	Surface water (river, dam, lake, pond, stream, canal, irrigation hannels)	unimproved	above 60 min	no	Pit latrine without slab/open pit	latrine	not improved	yes	no	no	no	improper	no	do not wash		Yes	No	No	No	clean	Not infected
urban	two or more	01-Feb	rich	9	Female	06-Oct	enroled	First cycle (1-4)	Surface water (river, dam, lake, pond, stream, canal, irrigation hannels)	unimproved	30 -60 min	no	Pit latrine without slab/open pit	latrine	not improved	yes	no	no	no	improper	no	do not wash		No	No	No	Yes	clean	Not infected
urban	One	above 5	poor	12	Female	Nov-16	enroled	First cycle (1-4)	Unprotected spring	unimproved	above 60 min	no	Pit latrine without slab/open pit	latrine	not improved	yes	no	no	no	proper	no	do not wash		No	No	No	No	clean	Not infected
urban	two or more	above 5	poor	6	Male	06-Oct	enroled	First cycle (1-4)	Rainwater collection	improved	above 60 min	no	Pit latrine without slab/open pit	latrine	not improved	yes	no	no	no	improper	no	do not wash		No	No	Yes	Yes	clean	Not infected
urban	One	03-May	rich	7	Female	06-Oct	not enroled		Public tap/standpipe	improved	30 -60 min	no	Pit latrine without slab/open pit	latrine	not improved	yes	no	no	no	proper	no	do not wash		No	No	Yes	Yes	clean	Not infected
urban	two or more	above 5	medium	9	Female	06-Oct	not enroled		Protected dug well	improved	above 60 min	no	Pit latrine without slab/open pit	latrine	not improved	yes	yes	yes	no	proper	no	do not wash		No	No	No	No	clean	Not infected
urban	One	above 5	rich	8	Male	06-Oct	not enroled		protectedspring	improved	above 60 min	no	Pit latrine without slab/open pit	latrine	not improved	yes	no	no	no	improper	no	do not wash		No	Yes	No	No	clean	Not infected
urban	two or more	01-Feb	medium	7	Female	06-Oct	enroled	First cycle (1-4)	protectedspring	improved	above 60 min	no	Pit latrine without slab/open pit	latrine	not improved	yes	yes	yes	no	improper	no	do not wash		No	No	No	Yes	clean	Not infected
rural	One	03-May	medium	9	Male	06-Oct	enroled	First cycle (1-4)	Unprotected spring	unimproved	above 60 min	no	No facilities or bush or field	latrine	not improved	yes	no	no	no	improper	no	do not wash		No	No	No	No	clean	Trachoma infected
rural	One	above 5	poor	7	Female	06-Oct	enroled	First cycle (1-4)	Unprotected spring	unimproved	1-30 minute	no	No facilities or bush or field	latrine	not improved	yes	yes	yes	no	improper	no	do not wash		No	Yes	No	Yes	unclean	Trachoma infected
rural	two or more	01-Feb	poor	9	Male	06-Oct	enroled	First cycle (1-4)	Unprotected spring	unimproved	30 -60 min	no	No facilities or bush or field	latrine	not improved	yes	yes	yes	no	proper	no	do not wash		No	No	No	No	clean	Trachoma infected
rural	two or more	01-Feb	poor	11	Female	Nov-16	not enroled		Unprotected spring	unimproved	above 60 min	no	No facilities or bush or field	latrine	not improved	yes	yes	yes	no	proper	no	do not wash		No	Yes	No	No	clean	Trachoma infected
rural	One	above 5	poor	14	Male	Nov-16	not enroled		Unprotected spring	unimproved	30 -60 min	no	No facilities or bush or field	latrine	not improved	yes	yes	yes	no	proper	no	do not wash		Yes	No	No	No	clean	Trachoma infected
rural	One	03-May	poor	8	Male	06-Oct	not enroled		Surface water (river, dam, lake, pond, stream, canal, irrigation hannels)	unimproved	above 60 min	no	No facilities or bush or field	latrine	not improved	yes	yes	yes	no	improper	no	do not wash		No	No	No	No	unclean	Trachoma infected
rural	One	above 5	medium	13	Male	Nov-16	enroled	First cycle (1-4)	Unprotected spring	unimproved	above 60 min	no	No facilities or bush or field	latrine	not improved	yes	yes	yes	no	proper	no	do not wash		Yes	No	No	No	clean	Trachoma infected
rural	One	03-May	medium	12	Male	Nov-16	enroled	First cycle (1-4)	Unprotected spring	unimproved	30 -60 min	no	No facilities or bush or field	latrine	not improved	yes	no	no	no	proper	no	do not wash		Yes	No	No	No	clean	Trachoma infected
rural	One	01-Feb	poor	12	Male	Nov-16	not enroled		Unprotected spring	unimproved	30 -60 min	no	No facilities or bush or field	latrine	not improved	yes	no	no	no	improper	no	do not wash		No	No	No	No	clean	Trachoma infected
rural	One	above 5	poor	8	Male	06-Oct	enroled	First cycle (1-4)	Unprotected spring	unimproved	1-30 minute	no	No facilities or bush or field	latrine	not improved	yes	no	no	no	improper	no	do not wash		No	No	Yes	Yes	clean	Trachoma infected
rural	two or more	01-Feb	poor	10	Female	06-Oct	not enroled		Unprotected spring	unimproved	1-30 minute	no	No facilities or bush or field	latrine	not improved	yes	no	no	no	improper	no	do not wash		No	No	No	Yes	unclean	Trachoma infected
rural	two or more	above 5	medium	11	Male	Nov-16	not enroled		Unprotected spring	unimproved	above 60 min	no	No facilities or bush or field	latrine	not improved	yes	yes	yes	no	improper	no	do not wash		No	No	No	No	clean	Trachoma infected
rural	One	above 5	poor	8	Male	Nov-16	not enroled		Unprotected spring	unimproved	30 -60 min	no	No facilities or bush or field	latrine	not improved	yes	yes	yes	no	improper	no	do not wash		No	No	No	No	clean	Trachoma infected
rural	two or more	01-Feb	poor	7	Male	06-Oct	not enroled		Unprotected spring	unimproved	30 -60 min	no	No facilities or bush or field	latrine	not improved	yes	yes	no	no	improper	no	do not wash		No	No	Yes	No	clean	Trachoma infected
rural	One	03-May	poor	13	Male	Nov-16	not enroled		Unprotected spring	unimproved	1-30 minute	no	No facilities or bush or field	latrine	not improved	yes	yes	yes	no	improper	no	do not wash		No	No	No	No	unclean	Trachoma infected
rural	two or more	03-May	poor	7	Male	06-Oct	not enroled		Unprotected spring	unimproved	1-30 minute	no	No facilities or bush or field	latrine	not improved	yes	yes	yes	no	improper	no	do not wash		No	No	Yes	No	unclean	Trachoma infected
rural	two or more	03-May	medium	10	Male	06-Oct	enroled	First cycle (1-4)	Unprotected spring	unimproved	1-30 minute	no	No facilities or bush or field	latrine	not improved	yes	no	no	no	improper	no	do not wash		No	Yes	No	Yes	unclean	Trachoma infected
rural	two or more	01-Feb	poor	7	Male	06-Oct	not enroled		Unprotected spring	unimproved	1-30 minute	no	No facilities or bush or field	latrine	not improved	yes	yes	yes	no	improper	no	do not wash		No	No	No	No	unclean	Trachoma infected
rural	two or more	01-Feb	poor	7	Male	06-Oct	enroled	First cycle (1-4)	Unprotected spring	unimproved	1-30 minute	no	No facilities or bush or field	latrine	not improved	yes	yes	yes	no	improper	no	do not wash		No	No	No	No	unclean	Trachoma infected
rural	two or more	above 5	poor	11	Male	Nov-16	not enroled		Surface water (river, dam, lake, pond, stream, canal, irrigation hannels)	unimproved	above 60 min	no	No facilities or bush or field	latrine	not improved	yes	no	no	no	improper	no	do not wash		Yes	No	No	No	unclean	Trachoma infected
rural	two or more	above 5	medium	9	Male	06-Oct	enroled	First cycle (1-4)	Surface water (river, dam, lake, pond, stream, canal, irrigation hannels)	unimproved	30 -60 min	no	No facilities or bush or field	latrine	not improved	yes	no	no	no	proper	no	do not wash		Yes	Yes	Yes	Yes	clean	Trachoma infected
rural	two or more	above 5	medium	11	Male	Nov-16	enroled	Second cycle(5-8)	Surface water (river, dam, lake, pond, stream, canal, irrigation hannels)	unimproved	30 -60 min	no	No facilities or bush or field	latrine	not improved	yes	yes	yes	no	proper	no	do not wash		No	No	No	No	clean	Trachoma infected
rural	two or more	03-May	poor	7	Male	06-Oct	enroled	First cycle (1-4)	Surface water (river, dam, lake, pond, stream, canal, irrigation hannels)	unimproved	30 -60 min	no	No facilities or bush or field	latrine	not improved	yes	no	no	no	improper	no	do not wash		No	No	Yes	No	clean	Trachoma infected
rural	One	01-Feb	rich	12	Male	Nov-16	not enroled		Surface water (river, dam, lake, pond, stream, canal, irrigation hannels)	unimproved	30 -60 min	no	No facilities or bush or field	latrine	not improved	yes	no	no	no	improper	no	do not wash		No	No	No	No	unclean	Trachoma infected
rural	One	above 5	medium	13	Male	Nov-16	enroled	First cycle (1-4)	protectedspring	improved	1-30 minute	no	No facilities or bush or field	latrine	not improved	yes	yes	yes	no	improper	no	do not wash		Yes	Yes	No	No	unclean	Trachoma infected
rural	One	01-Feb	medium	12	Male	Nov-16	not enroled		Rainwater collection	improved	30 -60 min	no	No facilities or bush or field	latrine	not improved	yes	yes	yes	no	proper	no	do not wash		No	No	No	No	unclean	Trachoma infected
rural	two or more	03-May	poor	7	Male	06-Oct	not enroled		Rainwater collection	improved	1-30 minute	no	No facilities or bush or field	latrine	not improved	yes	yes	yes	no	improper	no	do not wash		No	No	Yes	No	unclean	Trachoma infected
rural	two or more	03-May	medium	10	Female	06-Oct	enroled	First cycle (1-4)	Rainwater collection	improved	1-30 minute	no	No facilities or bush or field	latrine	not improved	yes	no	no	no	improper	no	do not wash		No	Yes	No	No	unclean	Trachoma infected
rural	two or more	03-May	poor	10	Female	06-Oct	enroled	First cycle (1-4)	Rainwater collection	improved	1-30 minute	no	No facilities or bush or field	latrine	not improved	yes	yes	yes	no	improper	no	do not wash		No	No	No	No	unclean	Trachoma infected
rural	One	above 5	rich	13	Male	Nov-16	enroled	Second cycle(5-8)	Piped water to yard/plot	improved	above 60 min	no	No facilities or bush or field	latrine	not improved	yes	yes	yes	no	improper	no	do not wash		No	No	No	Yes	unclean	Trachoma infected
rural	two or more	above 5	poor	11	Male	Nov-16	not enroled		Public tap/standpipe	improved	30 -60 min	no	No facilities or bush or field	latrine	not improved	yes	yes	yes	no	proper	no	do not wash		No	No	No	No	clean	Trachoma infected
rural	two or more	above 5	poor	12	Male	Nov-16	not enroled		Public tap/standpipe	improved	30 -60 min	no	No facilities or bush or field	latrine	not improved	yes	yes	yes	no	improper	no	do not wash		No	Yes	No	No	clean	Trachoma infected
rural	two or more	03-May	poor	9	Male	06-Oct	enroled	First cycle (1-4)	Public tap/standpipe	improved	30 -60 min	no	No facilities or bush or field	latrine	not improved	yes	no	no	no	improper	no	do not wash		No	No	No	No	unclean	Trachoma infected
rural	One	01-Feb	rich	8	Male	Nov-16	enroled	Second cycle(5-8)	Public tap/standpipe	improved	30 -60 min	no	No facilities or bush or field	latrine	not improved	yes	yes	yes	no	improper	no	do not wash		No	No	No	No	clean	Trachoma infected
rural	One	03-May	poor	9	Female	06-Oct	enroled	First cycle (1-4)	Public tap/standpipe	improved	1-30 minute	no	No facilities or bush or field	latrine	not improved	yes	yes	yes	no	improper	no	do not wash		No	No	No	No	unclean	Trachoma infected
rural	two or more	03-May	poor	7	Male	06-Oct	enroled	First cycle (1-4)	Public tap/standpipe	improved	1-30 minute	no	No facilities or bush or field	latrine	not improved	yes	no	no	no	improper	no	do not wash		No	No	Yes	Yes	clean	Trachoma infected
rural	two or more	03-May	poor	9	Male	06-Oct	enroled	First cycle (1-4)	Protected dug well	improved	30 -60 min	no	No facilities or bush or field	latrine	not improved	yes	no	no	no	improper	no	do not wash		No	No	No	Yes	clean	Trachoma infected
rural	One	01-Feb	poor	8	Male	06-Oct	enroled	First cycle (1-4)	Protected dug well	improved	30 -60 min	no	No facilities or bush or field	latrine	not improved	yes	yes	yes	no	proper	no	do not wash		No	No	No	No	clean	Trachoma infected
rural	One	above 5	medium	13	Male	Nov-16	not enroled		protectedspring	improved	above 60 min	no	No facilities or bush or field	latrine	not improved	yes	yes	yes	no	proper	no	do not wash		Yes	No	No	No	clean	Trachoma infected
rural	One	above 5	poor	13	Female	Nov-16	not enroled		protectedspring	improved	above 60 min	no	No facilities or bush or field	latrine	not improved	yes	yes	yes	no	proper	no	do not wash		No	No	No	No	clean	Trachoma infected
rural	two or more	above 5	medium	10	Male	06-Oct	enroled	First cycle (1-4)	protectedspring	improved	above 60 min	no	No facilities or bush or field	latrine	not improved	yes	no	no	no	proper	no	do not wash		No	No	No	No	clean	Trachoma infected
rural	two or more	above 5	medium	10	Male	06-Oct	enroled	First cycle (1-4)	protectedspring	improved	above 60 min	no	No facilities or bush or field	latrine	not improved	yes	no	no	no	improper	no	do not wash		No	No	No	No	clean	Trachoma infected
rural	two or more	03-May	poor	11	Male	Nov-16	enroled	First cycle (1-4)	protectedspring	improved	30 -60 min	no	No facilities or bush or field	latrine	not improved	yes	no	no	no	proper	no	do not wash		No	No	No	No	clean	Trachoma infected
rural	two or more	03-May	poor	11	Male	Nov-16	enroled	First cycle (1-4)	protectedspring	improved	30 -60 min	no	No facilities or bush or field	latrine	not improved	yes	yes	yes	no	proper	no	do not wash		No	No	No	No	clean	Trachoma infected
rural	two or more	above 5	medium	9	Male	06-Oct	enroled	First cycle (1-4)	protectedspring	improved	30 -60 min	no	No facilities or bush or field	latrine	not improved	yes	no	no	no	improper	no	do not wash		No	No	No	No	clean	Trachoma infected
rural	two or more	01-Feb	medium	10	Male	06-Oct	not enroled		protectedspring	improved	30 -60 min	no	No facilities or bush or field	latrine	not improved	yes	no	no	no	improper	no	do not wash		No	No	No	No	clean	Trachoma infected
rural	two or more	01-Feb	medium	10	Male	06-Oct	not enroled		protectedspring	improved	30 -60 min	no	No facilities or bush or field	latrine	not improved	yes	no	no	no	improper	no	do not wash		No	No	No	No	clean	Trachoma infected
rural	two or more	01-Feb	medium	7	Male	06-Oct	enroled	First cycle (1-4)	protectedspring	improved	30 -60 min	no	No facilities or bush or field	latrine	not improved	yes	no	no	no	improper	no	do not wash		No	No	No	No	unclean	Trachoma infected
rural	two or more	01-Feb	poor	12	Female	Nov-16	not enroled		Unprotected spring	unimproved	above 60 min	no	No facilities or bush or field	latrine	not improved	yes	no	no	yes	improper	no	do not wash		No	No	No	No	clean	Not infected
rural	two or more	01-Feb	medium	11	Female	Nov-16	enroled	First cycle (1-4)	Unprotected spring	unimproved	above 60 min	no	No facilities or bush or field	latrine	not improved	yes	yes	yes	yes	proper	no	do not wash		No	No	No	No	clean	Not infected
rural	One	above 5	medium	8	Male	06-Oct	not enroled		Unprotected spring	unimproved	30 -60 min	no	No facilities or bush or field	latrine	not improved	yes	yes	yes	yes	proper	no	do not wash		No	Yes	No	No	clean	Not infected
rural	One	03-May	medium	8	Female	06-Oct	not enroled		Unprotected spring	unimproved	30 -60 min	no	No facilities or bush or field	latrine	not improved	yes	yes	yes	yes	proper	no	do not wash		No	No	No	No	clean	Not infected
rural	two or more	03-May	medium	7	Female	06-Oct	enroled	First cycle (1-4)	Unprotected spring	unimproved	30 -60 min	no	No facilities or bush or field	latrine	not improved	yes	no	no	yes	proper	no	do not wash		No	No	No	No	clean	Not infected
rural	two or more	03-May	rich	11	Female	Nov-16	enroled	First cycle (1-4)	Unprotected spring	unimproved	30 -60 min	no	No facilities or bush or field	latrine	not improved	yes	yes	yes	yes	proper	no	do not wash		No	No	No	No	clean	Not infected
rural	two or more	03-May	medium	9	Female	06-Oct	enroled	First cycle (1-4)	Unprotected spring	unimproved	30 -60 min	no	No facilities or bush or field	latrine	not improved	yes	yes	yes	yes	proper	no	do not wash		No	No	No	No	clean	Not infected
rural	One	03-May	rich	7	Female	06-Oct	enroled	First cycle (1-4)	Unprotected spring	unimproved	30 -60 min	no	No facilities or bush or field	latrine	not improved	yes	no	no	yes	improper	no	do not wash		No	No	No	No	unclean	Not infected
rural	two or more	03-May	medium	10	Female	06-Oct	enroled	First cycle (1-4)	Unprotected spring	unimproved	30 -60 min	no	No facilities or bush or field	latrine	not improved	yes	yes	yes	yes	improper	no	do not wash		No	No	No	No	clean	Not infected
rural	two or more	03-May	poor	12	Female	Nov-16	enroled	Second cycle(5-8)	Unprotected spring	unimproved	30 -60 min	no	No facilities or bush or field	latrine	not improved	yes	no	no	yes	proper	no	do not wash		No	No	No	No	unclean	Not infected
rural	One	above 5	rich	8	Male	06-Oct	not enroled		Unprotected spring	unimproved	30 -60 min	no	No facilities or bush or field	latrine	not improved	yes	yes	yes	no	proper	no	do not wash		No	Yes	Yes	Yes	clean	Not infected
rural	One	03-May	poor	6	Female	06-Oct	not enroled		Unprotected spring	unimproved	1-30 minute	no	No facilities or bush or field	latrine	not improved	yes	no	no	no	improper	no	do not wash		No	No	Yes	Yes	clean	Not infected
rural	two or more	03-May	poor	7	Female	06-Oct	enroled	First cycle (1-4)	Unprotected spring	unimproved	1-30 minute	no	No facilities or bush or field	latrine	not improved	yes	yes	no	no	improper	no	do not wash		No	No	No	Yes	unclean	Not infected
rural	two or more	01-Feb	poor	7	Female	06-Oct	enroled	First cycle (1-4)	Unprotected spring	unimproved	1-30 minute	no	No facilities or bush or field	latrine	not improved	yes	no	no	no	improper	no	do not wash		No	No	Yes	No	unclean	Not infected
rural	two or more	above 5	poor	11	Male	Nov-16	enroled	First cycle (1-4)	Unprotected spring	unimproved	above 60 min	no	No facilities or bush or field	latrine	not improved	yes	no	no	yes	proper	no	do not wash		Yes	No	No	No	unclean	Not infected
rural	two or more	above 5	medium	11	Male	Nov-16	enroled	First cycle (1-4)	Unprotected spring	unimproved	above 60 min	no	No facilities or bush or field	latrine	not improved	yes	no	no	yes	proper	no	do not wash		Yes	No	No	No	clean	Not infected
rural	two or more	03-May	rich	12	Female	Nov-16	not enroled		Unprotected spring	unimproved	above 60 min	no	No facilities or bush or field	latrine	not improved	yes	yes	yes	yes	proper	no	do not wash		No	No	No	No	clean	Not infected
rural	two or more	01-Feb	rich	11	Female	Nov-16	enroled	Second cycle(5-8)	Unprotected spring	unimproved	above 60 min	no	No facilities or bush or field	latrine	not improved	yes	yes	yes	yes	proper	no	do not wash		No	No	No	No	clean	Not infected
rural	One	03-May	rich	7	Female	06-Oct	not enroled		Unprotected spring	unimproved	30 -60 min	no	No facilities or bush or field	latrine	not improved	yes	yes	yes	yes	improper	no	do not wash		No	No	Yes	No	unclean	Not infected
rural	two or more	03-May	rich	7	Female	06-Oct	enroled	First cycle (1-4)	Unprotected spring	unimproved	30 -60 min	no	No facilities or bush or field	latrine	not improved	yes	no	no	yes	improper	no	do not wash		No	No	Yes	No	unclean	Not infected
rural	two or more	03-May	poor	9	Female	06-Oct	enroled	First cycle (1-4)	Unprotected spring	unimproved	30 -60 min	no	No facilities or bush or field	latrine	not improved	yes	yes	no	yes	improper	no	do not wash		No	No	No	No	clean	Not infected
rural	two or more	01-Feb	poor	12	Female	Nov-16	not enroled		Unprotected spring	unimproved	30 -60 min	no	No facilities or bush or field	latrine	not improved	yes	yes	yes	yes	proper	no	do not wash		No	No	No	No	clean	Not infected
rural	two or more	01-Feb	medium	10	Female	06-Oct	enroled	First cycle (1-4)	Unprotected spring	unimproved	30 -60 min	no	No facilities or bush or field	latrine	not improved	yes	no	no	yes	proper	no	do not wash		No	No	No	No	clean	Not infected
rural	One	01-Feb	rich	8	Female	06-Oct	not enroled		Unprotected spring	unimproved	1-30 minute	no	No facilities or bush or field	latrine	not improved	yes	yes	yes	yes	improper	no	do not wash		No	No	No	No	clean	Not infected
rural	two or more	above 5	medium	9	Male	06-Oct	enroled	First cycle (1-4)	Unprotected dug well	unimproved	above 60 min	no	No facilities or bush or field	latrine	not improved	yes	yes	no	yes	proper	no	do not wash		No	No	No	No	clean	Not infected
rural	two or more	above 5	medium	12	Female	Nov-16	not enroled		Unprotected dug well	unimproved	30 -60 min	no	No facilities or bush or field	latrine	not improved	yes	no	no	yes	improper	no	do not wash		No	Yes	No	No	clean	Not infected
rural	two or more	above 5	medium	9	Male	06-Oct	enroled	First cycle (1-4)	Unprotected dug well	unimproved	30 -60 min	no	No facilities or bush or field	latrine	not improved	yes	no	no	yes	improper	no	do not wash		Yes	No	No	No	clean	Not infected
rural	two or more	03-May	medium	9	Female	06-Oct	enroled	First cycle (1-4)	Unprotected dug well	unimproved	30 -60 min	no	No facilities or bush or field	latrine	not improved	yes	no	no	yes	improper	no	do not wash		No	No	No	No	clean	Not infected
rural	two or more	01-Feb	poor	10	Male	06-Oct	enroled	First cycle (1-4)	Surface water (river, dam, lake, pond, stream, canal, irrigation hannels)	unimproved	above 60 min	no	No facilities or bush or field	latrine	not improved	yes	no	no	no	improper	no	do not wash		No	No	No	No	unclean	Not infected
rural	two or more	above 5	medium	7	Male	06-Oct	not enroled		Surface water (river, dam, lake, pond, stream, canal, irrigation hannels)	unimproved	30 -60 min	no	No facilities or bush or field	latrine	not improved	yes	no	no	no	improper	no	do not wash		No	Yes	No	Yes	clean	Not infected
rural	One	01-Feb	rich	8	Male	06-Oct	not enroled		Surface water (river, dam, lake, pond, stream, canal, irrigation hannels)	unimproved	30 -60 min	no	No facilities or bush or field	latrine	not improved	yes	yes	yes	no	improper	no	do not wash		No	No	No	Yes	unclean	Not infected
rural	two or more	03-May	rich	11	Female	Nov-16	not enroled		Surface water (river, dam, lake, pond, stream, canal, irrigation hannels)	unimproved	above 60 min	no	No facilities or bush or field	latrine	not improved	yes	no	no	yes	proper	no	do not wash		No	No	No	No	unclean	Not infected
rural	two or more	01-Feb	medium	12	Female	Nov-16	not enroled		Surface water (river, dam, lake, pond, stream, canal, irrigation hannels)	unimproved	above 60 min	no	No facilities or bush or field	latrine	not improved	yes	yes	yes	yes	proper	no	do not wash		No	No	No	No	clean	Not infected
rural	two or more	01-Feb	rich	9	Female	06-Oct	enroled	First cycle (1-4)	Surface water (river, dam, lake, pond, stream, canal, irrigation hannels)	unimproved	above 60 min	no	No facilities or bush or field	latrine	not improved	yes	yes	no	yes	proper	no	do not wash		No	No	No	No	clean	Not infected
rural	One	03-May	medium	8	Female	06-Oct	not enroled		Surface water (river, dam, lake, pond, stream, canal, irrigation hannels)	unimproved	30 -60 min	no	No facilities or bush or field	latrine	not improved	yes	yes	yes	yes	proper	no	do not wash		No	No	No	No	clean	Not infected
rural	two or more	03-May	rich	11	Female	Nov-16	enroled	First cycle (1-4)	Surface water (river, dam, lake, pond, stream, canal, irrigation hannels)	unimproved	30 -60 min	no	No facilities or bush or field	latrine	not improved	yes	yes	yes	yes	proper	no	do not wash		No	No	No	No	clean	Not infected
rural	two or more	03-May	poor	10	Female	06-Oct	enroled	First cycle (1-4)	Surface water (river, dam, lake, pond, stream, canal, irrigation hannels)	unimproved	30 -60 min	no	No facilities or bush or field	latrine	not improved	yes	yes	yes	yes	improper	no	do not wash		No	No	No	No	clean	Not infected
rural	two or more	01-Feb	poor	9	Female	06-Oct	enroled	First cycle (1-4)	Surface water (river, dam, lake, pond, stream, canal, irrigation hannels)	unimproved	30 -60 min	no	No facilities or bush or field	latrine	not improved	yes	no	no	yes	proper	no	do not wash		Yes	No	No	No	clean	Not infected
rural	two or more	01-Feb	rich	12	Female	Nov-16	enroled	Second cycle(5-8)	Surface water (river, dam, lake, pond, stream, canal, irrigation hannels)	unimproved	30 -60 min	no	No facilities or bush or field	latrine	not improved	yes	yes	yes	yes	proper	no	do not wash		No	No	No	No	clean	Not infected
rural	two or more	03-May	rich	11	Female	Nov-16	enroled	First cycle (1-4)	Surface water (river, dam, lake, pond, stream, canal, irrigation hannels)	unimproved	1-30 minute	no	No facilities or bush or field	latrine	not improved	yes	yes	yes	yes	improper	no	do not wash		No	No	No	No	unclean	Not infected
rural	two or more	above 5	poor	6	Male	06-Oct	enroled	First cycle (1-4)	Unprotected spring	unimproved	30 -60 min	no	No facilities or bush or field	latrine	not improved	yes	yes	yes	no	proper	no	do not wash		No	No	Yes	Yes	clean	Not infected
rural	One	03-May	rich	8	Female	06-Oct	not enroled		Unprotected spring	unimproved	30 -60 min	no	No facilities or bush or field	latrine	not improved	yes	yes	yes	no	proper	no	do not wash		No	Yes	No	Yes	clean	Not infected
rural	two or more	above 5	medium	12	Female	Nov-16	not enroled		Unprotected spring	unimproved	above 60 min	no	No facilities or bush or field	latrine	not improved	yes	yes	yes	yes	proper	no	do not wash		No	Yes	No	No	clean	Not infected
rural	two or more	above 5	medium	12	Female	Nov-16	enroled	Second cycle(5-8)	Unprotected spring	unimproved	above 60 min	no	No facilities or bush or field	latrine	not improved	yes	yes	yes	yes	proper	no	do not wash		No	No	No	No	clean	Not infected
rural	One	above 5	poor	12	Male	Nov-16	enroled	First cycle (1-4)	Rainwater collection	improved	1-30 minute	no	No facilities or bush or field	latrine	not improved	yes	no	no	no	improper	no	do not wash		No	No	Yes	No	unclean	Not infected
rural	two or more	01-Feb	rich	12	Female	Nov-16	not enroled		Rainwater collection	improved	above 60 min	no	No facilities or bush or field	latrine	not improved	yes	yes	yes	yes	improper	no	do not wash		No	No	No	No	clean	Not infected
rural	two or more	above 5	medium	7	Female	06-Oct	enroled	First cycle (1-4)	Rainwater collection	improved	30 -60 min	no	No facilities or bush or field	latrine	not improved	yes	yes	no	yes	proper	no	do not wash		No	No	Yes	No	clean	Not infected
rural	two or more	03-May	poor	7	Female	06-Oct	enroled	First cycle (1-4)	Rainwater collection	improved	30 -60 min	no	No facilities or bush or field	latrine	not improved	yes	yes	no	yes	proper	no	do not wash		No	No	Yes	No	unclean	Not infected
rural	One	01-Feb	medium	8	Female	06-Oct	enroled	First cycle (1-4)	Rainwater collection	improved	30 -60 min	no	No facilities or bush or field	latrine	not improved	yes	no	no	yes	improper	no	do not wash		No	No	No	No	clean	Not infected
rural	two or more	01-Feb	rich	9	Female	06-Oct	enroled	First cycle (1-4)	Rainwater collection	improved	30 -60 min	no	No facilities or bush or field	latrine	not improved	yes	yes	no	yes	proper	no	do not wash		No	No	No	No	clean	Not infected
rural	two or more	above 5	medium	6	Male	06-Oct	not enroled		Rainwater collection	improved	1-30 minute	no	No facilities or bush or field	latrine	not improved	yes	yes	yes	yes	proper	no	do not wash		No	Yes	Yes	No	clean	Not infected
rural	two or more	above 5	medium	10	Male	06-Oct	not enroled		Piped water to yard/plot	improved	above 60 min	no	No facilities or bush or field	latrine	not improved	yes	yes	yes	yes	proper	no	do not wash		No	Yes	No	No	clean	Not infected
rural	two or more	03-May	poor	10	Female	06-Oct	not enroled		Piped water to yard/plot	improved	above 60 min	no	No facilities or bush or field	latrine	not improved	yes	yes	yes	yes	proper	no	do not wash		No	No	No	No	clean	Not infected
rural	two or more	03-May	poor	11	Female	Nov-16	enroled	Second cycle(5-8)	Piped water to yard/plot	improved	1-30 minute	no	No facilities or bush or field	latrine	not improved	yes	yes	yes	yes	improper	no	do not wash		No	No	No	No	unclean	Not infected
rural	two or more	above 5	medium	6	Male	06-Oct	not enroled		Public tap/standpipe	improved	30 -60 min	no	No facilities or bush or field	latrine	not improved	yes	no	no	no	proper	no	do not wash		No	Yes	Yes	Yes	clean	Not infected
rural	One	above 5	poor	8	Female	Nov-16	not enroled		Public tap/standpipe	improved	30 -60 min	no	No facilities or bush or field	latrine	not improved	yes	no	no	no	proper	no	do not wash		No	Yes	Yes	Yes	clean	Not infected
rural	One	03-May	rich	8	Female	06-Oct	not enroled		Public tap/standpipe	improved	30 -60 min	no	No facilities or bush or field	latrine	not improved	yes	yes	yes	yes	proper	no	do not wash		No	No	No	No	clean	Not infected
rural	two or more	01-Feb	poor	11	Female	Nov-16	not enroled		Public tap/standpipe	improved	30 -60 min	no	No facilities or bush or field	latrine	not improved	yes	no	no	yes	improper	no	do not wash		No	No	No	No	clean	Not infected
rural	One	03-May	poor	8	Female	Nov-16	enroled	First cycle (1-4)	Public tap/standpipe	improved	1-30 minute	no	No facilities or bush or field	latrine	not improved	yes	yes	yes	yes	improper	no	do not wash		Yes	No	No	No	unclean	Not infected
rural	One	01-Feb	medium	8	Female	Nov-16	enroled	Second cycle(5-8)	Protected dug well	improved	1-30 minute	no	No facilities or bush or field	latrine	not improved	yes	no	no	no	improper	no	do not wash		No	No	Yes	No	unclean	Not infected
rural	One	03-May	medium	8	Female	Nov-16	not enroled		Protected dug well	improved	above 60 min	no	No facilities or bush or field	latrine	not improved	yes	yes	yes	yes	proper	no	do not wash		Yes	No	No	No	clean	Not infected
rural	two or more	03-May	medium	10	Female	06-Oct	not enroled		Protected dug well	improved	above 60 min	no	No facilities or bush or field	latrine	not improved	yes	yes	yes	yes	proper	no	do not wash		No	No	No	No	clean	Not infected
rural	two or more	03-May	poor	10	Female	06-Oct	enroled	First cycle (1-4)	Protected dug well	improved	above 60 min	no	No facilities or bush or field	latrine	not improved	yes	yes	yes	yes	proper	no	do not wash		No	No	No	No	clean	Not infected
rural	two or more	01-Feb	poor	11	Female	Nov-16	not enroled		Protected dug well	improved	above 60 min	no	No facilities or bush or field	latrine	not improved	yes	no	no	yes	improper	no	do not wash		Yes	No	No	No	clean	Not infected
rural	two or more	above 5	medium	9	Male	06-Oct	not enroled		Protected dug well	improved	30 -60 min	no	No facilities or bush or field	latrine	not improved	yes	yes	yes	yes	proper	no	do not wash		No	Yes	No	No	clean	Not infected
rural	two or more	03-May	rich	10	Female	06-Oct	not enroled		Protected dug well	improved	30 -60 min	no	No facilities or bush or field	latrine	not improved	yes	no	no	yes	improper	no	do not wash		No	No	No	No	clean	Not infected
rural	two or more	01-Feb	poor	11	Female	Nov-16	not enroled		Protected dug well	improved	30 -60 min	no	No facilities or bush or field	latrine	not improved	yes	no	no	yes	improper	no	do not wash		Yes	No	No	No	clean	Not infected
rural	two or more	03-May	medium	7	Female	06-Oct	enroled	First cycle (1-4)	protectedspring	improved	30 -60 min	no	No facilities or bush or field	latrine	not improved	yes	no	no	no	improper	no	do not wash		No	No	Yes	No	unclean	Not infected
rural	One	above 5	poor	8	Male	Nov-16	not enroled		protectedspring	improved	1-30 minute	no	No facilities or bush or field	latrine	not improved	yes	no	no	no	improper	no	do not wash		Yes	Yes	No	No	unclean	Not infected
rural	One	above 5	medium	12	Male	Nov-16	enroled	First cycle (1-4)	protectedspring	improved	1-30 minute	no	No facilities or bush or field	latrine	not improved	yes	yes	yes	no	improper	no	do not wash		No	No	Yes	Yes	unclean	Not infected
rural	two or more	01-Feb	rich	10	Female	06-Oct	enroled	First cycle (1-4)	protectedspring	improved	1-30 minute	no	No facilities or bush or field	latrine	not improved	yes	yes	yes	no	improper	no	do not wash		No	No	No	No	unclean	Not infected
rural	two or more	above 5	medium	12	Male	Nov-16	enroled	Second cycle(5-8)	protectedspring	improved	above 60 min	no	No facilities or bush or field	latrine	not improved	yes	no	no	yes	proper	no	do not wash		No	No	Yes	No	clean	Not infected
rural	One	03-May	medium	8	Female	Nov-16	not enroled		protectedspring	improved	above 60 min	no	No facilities or bush or field	latrine	not improved	yes	yes	yes	yes	improper	no	do not wash		No	No	No	No	clean	Not infected
rural	One	01-Feb	medium	8	Female	Nov-16	enroled	First cycle (1-4)	protectedspring	improved	above 60 min	no	No facilities or bush or field	latrine	not improved	yes	yes	yes	yes	proper	no	do not wash		Yes	No	No	No	clean	Not infected
rural	two or more	above 5	rich	9	Female	06-Oct	enroled	First cycle (1-4)	protectedspring	improved	30 -60 min	no	No facilities or bush or field	latrine	not improved	yes	yes	yes	yes	proper	no	do not wash		No	No	No	No	clean	Not infected
rural	One	above 5	poor	8	Male	Nov-16	enroled	Second cycle(5-8)	protectedspring	improved	30 -60 min	no	No facilities or bush or field	latrine	not improved	yes	no	no	yes	improper	no	do not wash		No	No	Yes	No	clean	Not infected
rural	two or more	03-May	medium	12	Female	Nov-16	not enroled		protectedspring	improved	30 -60 min	no	No facilities or bush or field	latrine	not improved	yes	yes	yes	yes	proper	no	do not wash		No	No	No	No	clean	Not infected
rural	two or more	03-May	medium	10	Female	06-Oct	enroled	First cycle (1-4)	protectedspring	improved	30 -60 min	no	No facilities or bush or field	latrine	not improved	yes	yes	yes	yes	improper	no	do not wash		No	No	No	No	clean	Not infected
rural	two or more	03-May	rich	9	Female	06-Oct	enroled	First cycle (1-4)	protectedspring	improved	30 -60 min	no	No facilities or bush or field	latrine	not improved	yes	yes	yes	yes	improper	no	do not wash		No	No	No	No	unclean	Not infected
rural	two or more	above 5	medium	9	Male	06-Oct	not enroled		Unprotected spring	unimproved	above 60 min	no	No facilities or bush or field	latrine	not improved	yes	no	no	no	improper	no	do not wash		Yes	No	No	No	clean	Trachoma infected
rural	One	03-May	poor	13	Male	Nov-16	enroled	Second cycle(5-8)	Unprotected spring	unimproved	1-30 minute	no	No facilities or bush or field	latrine	not improved	yes	yes	yes	no	improper	no	do not wash		No	Yes	No	No	clean	Trachoma infected
rural	One	above 5	poor	13	Female	Nov-16	enroled	First cycle (1-4)	Unprotected spring	unimproved	1-30 minute	no	No facilities or bush or field	latrine	not improved	yes	no	no	no	improper	no	do not wash		Yes	No	No	No	clean	Trachoma infected
rural	One	above 5	medium	8	Male	06-Oct	enroled	First cycle (1-4)	Unprotected spring	unimproved	above 60 min	no	No facilities or bush or field	latrine	not improved	yes	no	no	no	improper	no	do not wash		No	Yes	No	No	clean	Trachoma infected
rural	One	above 5	poor	12	Female	Nov-16	not enroled		Unprotected spring	unimproved	above 60 min	no	No facilities or bush or field	latrine	not improved	yes	no	no	no	proper	no	do not wash		Yes	No	No	No	clean	Trachoma infected
rural	two or more	01-Feb	poor	11	Male	Nov-16	not enroled		Unprotected spring	unimproved	30 -60 min	no	No facilities or bush or field	latrine	not improved	yes	yes	yes	no	improper	no	do not wash		No	No	No	No	clean	Trachoma infected
rural	two or more	03-May	poor	10	Female	06-Oct	not enroled		Unprotected spring	unimproved	above 60 min	no	No facilities or bush or field	latrine	not improved	yes	no	no	no	improper	no	do not wash		No	No	No	No	clean	Trachoma infected
rural	One	01-Feb	medium	13	Male	Nov-16	enroled	First cycle (1-4)	Unprotected spring	unimproved	30 -60 min	no	No facilities or bush or field	latrine	not improved	yes	no	no	no	proper	no	do not wash		Yes	No	No	No	clean	Trachoma infected
rural	One	01-Feb	poor	12	Male	Nov-16	enroled	Second cycle(5-8)	Unprotected spring	unimproved	30 -60 min	no	No facilities or bush or field	latrine	not improved	yes	yes	yes	no	proper	no	do not wash		No	No	No	No	clean	Trachoma infected
rural	One	03-May	medium	8	Male	Nov-16	enroled	Second cycle(5-8)	Unprotected spring	unimproved	30 -60 min	no	No facilities or bush or field	latrine	not improved	yes	yes	yes	no	improper	no	do not wash		No	No	No	No	clean	Trachoma infected
rural	One	01-Feb	medium	8	Male	Nov-16	not enroled		Unprotected dug well	unimproved	30 -60 min	no	No facilities or bush or field	latrine	not improved	yes	yes	yes	no	proper	no	do not wash		No	No	No	No	clean	Trachoma infected
rural	One	above 5	poor	12	Male	Nov-16	not enroled		Surface water (river, dam, lake, pond, stream, canal, irrigation hannels)	unimproved	above 60 min	no	No facilities or bush or field	latrine	not improved	yes	no	no	no	improper	no	do not wash		Yes	No	No	No	clean	Trachoma infected
rural	two or more	above 5	poor	10	Male	06-Oct	not enroled		Surface water (river, dam, lake, pond, stream, canal, irrigation hannels)	unimproved	above 60 min	no	No facilities or bush or field	latrine	not improved	yes	yes	yes	no	proper	no	do not wash		No	No	No	No	clean	Trachoma infected
rural	two or more	above 5	poor	10	Male	06-Oct	enroled	First cycle (1-4)	Surface water (river, dam, lake, pond, stream, canal, irrigation hannels)	unimproved	above 60 min	no	No facilities or bush or field	latrine	not improved	yes	yes	yes	no	proper	no	do not wash		No	No	No	No	clean	Trachoma infected
rural	One	above 5	poor	8	Male	Nov-16	enroled	Second cycle(5-8)	Surface water (river, dam, lake, pond, stream, canal, irrigation hannels)	unimproved	above 60 min	no	No facilities or bush or field	latrine	not improved	yes	yes	yes	no	proper	no	do not wash		No	No	No	No	clean	Trachoma infected
rural	One	03-May	poor	12	Male	Nov-16	enroled	Second cycle(5-8)	Surface water (river, dam, lake, pond, stream, canal, irrigation hannels)	unimproved	30 -60 min	no	No facilities or bush or field	latrine	not improved	yes	yes	yes	no	proper	no	do not wash		No	No	No	No	clean	Trachoma infected
rural	One	01-Feb	poor	13	Male	Nov-16	not enroled		Surface water (river, dam, lake, pond, stream, canal, irrigation hannels)	unimproved	30 -60 min	no	No facilities or bush or field	latrine	not improved	yes	no	no	no	proper	no	do not wash		No	No	No	No	clean	Trachoma infected
rural	One	01-Feb	rich	8	Male	Nov-16	enroled	Second cycle(5-8)	Surface water (river, dam, lake, pond, stream, canal, irrigation hannels)	unimproved	30 -60 min	no	No facilities or bush or field	latrine	not improved	yes	no	no	no	proper	no	do not wash		No	No	No	No	clean	Trachoma infected
rural	One	above 5	poor	8	Male	06-Oct	enroled	First cycle (1-4)	Surface water (river, dam, lake, pond, stream, canal, irrigation hannels)	unimproved	30 -60 min	no	No facilities or bush or field	latrine	not improved	yes	yes	no	no	proper	no	do not wash		No	No	No	No	unclean	Trachoma infected
rural	One	03-May	medium	13	Male	Nov-16	not enroled		Surface water (river, dam, lake, pond, stream, canal, irrigation hannels)	unimproved	30 -60 min	no	No facilities or bush or field	latrine	not improved	yes	yes	yes	no	improper	no	do not wash		No	No	No	No	clean	Trachoma infected
rural	One	03-May	poor	11	Female	Nov-16	not enroled		Surface water (river, dam, lake, pond, stream, canal, irrigation hannels)	unimproved	30 -60 min	no	No facilities or bush or field	latrine	not improved	yes	yes	yes	no	improper	no	do not wash		No	No	No	No	unclean	Trachoma infected
rural	two or more	03-May	medium	10	Male	06-Oct	enroled	First cycle (1-4)	Surface water (river, dam, lake, pond, stream, canal, irrigation hannels)	unimproved	30 -60 min	no	No facilities or bush or field	latrine	not improved	yes	yes	yes	no	proper	no	do not wash		No	No	No	No	clean	Trachoma infected
rural	two or more	01-Feb	poor	9	Female	06-Oct	enroled	First cycle (1-4)	Surface water (river, dam, lake, pond, stream, canal, irrigation hannels)	unimproved	30 -60 min	no	No facilities or bush or field	latrine	not improved	yes	no	no	no	improper	no	do not wash		No	No	No	No	unclean	Trachoma infected
rural	two or more	03-May	poor	10	Male	06-Oct	enroled	First cycle (1-4)	Rainwater collection	improved	30 -60 min	no	No facilities or bush or field	latrine	not improved	yes	yes	yes	no	proper	no	do not wash		No	No	No	No	clean	Trachoma infected
rural	two or more	above 5	poor	11	Male	Nov-16	not enroled		Rainwater collection	improved	30 -60 min	no	No facilities or bush or field	latrine	not improved	yes	no	no	no	improper	no	do not wash		Yes	No	No	No	clean	Trachoma infected
rural	One	above 5	poor	8	Male	Nov-16	not enroled		Protected dug well	improved	above 60 min	no	No facilities or bush or field	latrine	not improved	yes	yes	yes	no	proper	no	do not wash		No	No	No	No	clean	Trachoma infected
rural	One	01-Feb	medium	8	Male	06-Oct	enroled	First cycle (1-4)	Protected dug well	improved	30 -60 min	no	No facilities or bush or field	latrine	not improved	yes	no	no	no	improper	no	do not wash		No	Yes	No	No	clean	Trachoma infected
rural	two or more	03-May	poor	10	Female	06-Oct	not enroled		Protected dug well	improved	1-30 minute	no	No facilities or bush or field	latrine	not improved	yes	yes	yes	no	improper	no	do not wash		No	No	No	No	unclean	Trachoma infected
rural	One	above 5	poor	8	Male	Nov-16	not enroled		protectedspring	improved	above 60 min	no	No facilities or bush or field	latrine	not improved	yes	no	no	no	proper	no	do not wash		No	No	No	No	clean	Trachoma infected
rural	One	above 5	poor	13	Male	Nov-16	not enroled		protectedspring	improved	above 60 min	no	No facilities or bush or field	latrine	not improved	yes	yes	yes	no	proper	no	do not wash		No	No	No	No	clean	Trachoma infected
rural	two or more	01-Feb	medium	11	Male	Nov-16	enroled	Second cycle(5-8)	protectedspring	improved	30 -60 min	no	No facilities or bush or field	latrine	not improved	yes	yes	yes	no	improper	no	do not wash		No	No	No	No	clean	Trachoma infected
rural	One	01-Feb	rich	8	Male	Nov-16	enroled	Second cycle(5-8)	Unprotected spring	unimproved	above 60 min	no	No facilities or bush or field	latrine	not improved	yes	no	no	no	improper	no	do not wash		No	No	Yes	No	clean	Not infected
rural	two or more	above 5	medium	9	Female	06-Oct	not enroled		Unprotected spring	unimproved	30 -60 min	no	No facilities or bush or field	latrine	not improved	yes	yes	yes	no	improper	no	do not wash		No	Yes	No	No	clean	Not infected
rural	One	above 5	medium	12	Male	Nov-16	enroled	Second cycle(5-8)	Unprotected spring	unimproved	30 -60 min	no	No facilities or bush or field	latrine	not improved	yes	yes	yes	no	proper	no	do not wash		No	No	Yes	No	clean	Not infected
rural	two or more	03-May	poor	9	Female	06-Oct	not enroled		Unprotected spring	unimproved	30 -60 min	no	No facilities or bush or field	latrine	not improved	yes	no	no	no	improper	no	do not wash		No	No	No	No	clean	Not infected
rural	One	03-May	poor	8	Female	06-Oct	not enroled		Unprotected spring	unimproved	30 -60 min	no	No facilities or bush or field	latrine	not improved	yes	no	no	no	improper	no	do not wash		No	No	No	No	unclean	Not infected
rural	two or more	03-May	medium	9	Female	06-Oct	not enroled		Unprotected spring	unimproved	30 -60 min	no	No facilities or bush or field	latrine	not improved	yes	yes	yes	no	proper	no	do not wash		No	No	No	No	unclean	Not infected
rural	two or more	03-May	medium	9	Female	06-Oct	enroled	First cycle (1-4)	Unprotected spring	unimproved	30 -60 min	no	No facilities or bush or field	latrine	not improved	yes	no	no	no	improper	no	do not wash		Yes	No	No	No	unclean	Not infected
rural	two or more	03-May	medium	9	Female	06-Oct	enroled	First cycle (1-4)	Unprotected spring	unimproved	30 -60 min	no	No facilities or bush or field	latrine	not improved	yes	no	no	no	improper	no	do not wash		No	No	No	No	unclean	Not infected
rural	two or more	03-May	rich	6	Female	06-Oct	enroled	First cycle (1-4)	Unprotected spring	unimproved	30 -60 min	no	No facilities or bush or field	latrine	not improved	yes	no	no	no	improper	no	do not wash		No	No	Yes	Yes	clean	Not infected
rural	two or more	01-Feb	rich	9	Female	06-Oct	enroled	First cycle (1-4)	Unprotected spring	unimproved	30 -60 min	no	No facilities or bush or field	latrine	not improved	yes	no	no	no	improper	no	do not wash		No	No	No	Yes	clean	Not infected
rural	two or more	01-Feb	poor	7	Female	06-Oct	enroled	First cycle (1-4)	Unprotected spring	unimproved	30 -60 min	no	No facilities or bush or field	latrine	not improved	yes	yes	yes	no	improper	no	do not wash		No	No	Yes	No	clean	Not infected
rural	One	01-Feb	poor	12	Female	Nov-16	enroled	First cycle (1-4)	Unprotected dug well	unimproved	above 60 min	no	No facilities or bush or field	latrine	not improved	yes	no	no	no	improper	no	do not wash		No	No	No	No	clean	Not infected
rural	two or more	01-Feb	medium	7	Female	06-Oct	enroled	First cycle (1-4)	Unprotected dug well	unimproved	30 -60 min	no	No facilities or bush or field	latrine	not improved	yes	no	no	no	improper	no	do not wash		No	No	Yes	No	clean	Not infected
rural	One	01-Feb	medium	8	Female	06-Oct	enroled	First cycle (1-4)	Surface water (river, dam, lake, pond, stream, canal, irrigation hannels)	unimproved	above 60 min	no	No facilities or bush or field	latrine	not improved	yes	no	no	no	improper	no	do not wash		No	No	No	No	clean	Not infected
rural	two or more	01-Feb	medium	6	Female	06-Oct	enroled	First cycle (1-4)	Surface water (river, dam, lake, pond, stream, canal, irrigation hannels)	unimproved	above 60 min	no	No facilities or bush or field	latrine	not improved	yes	no	no	no	proper	no	do not wash		No	No	Yes	Yes	clean	Not infected
rural	One	above 5	poor	12	Male	Nov-16	not enroled		Surface water (river, dam, lake, pond, stream, canal, irrigation hannels)	unimproved	30 -60 min	no	No facilities or bush or field	latrine	not improved	yes	yes	yes	no	proper	no	do not wash		No	No	Yes	No	clean	Not infected
rural	two or more	above 5	medium	9	Male	06-Oct	enroled	First cycle (1-4)	Surface water (river, dam, lake, pond, stream, canal, irrigation hannels)	unimproved	30 -60 min	no	No facilities or bush or field	latrine	not improved	yes	no	no	no	proper	no	do not wash		Yes	No	No	No	clean	Not infected
rural	two or more	03-May	poor	12	Female	Nov-16	not enroled		Surface water (river, dam, lake, pond, stream, canal, irrigation hannels)	unimproved	30 -60 min	no	No facilities or bush or field	latrine	not improved	yes	no	no	no	improper	no	do not wash		No	No	No	No	unclean	Not infected
rural	two or more	01-Feb	rich	7	Female	06-Oct	enroled	First cycle (1-4)	Surface water (river, dam, lake, pond, stream, canal, irrigation hannels)	unimproved	30 -60 min	no	No facilities or bush or field	latrine	not improved	yes	no	no	no	improper	no	do not wash		No	No	No	No	clean	Not infected
rural	two or more	above 5	medium	10	Male	06-Oct	not enroled		Unprotected spring	unimproved	30 -60 min	no	No facilities or bush or field	latrine	not improved	yes	yes	yes	no	proper	no	do not wash		No	Yes	No	Yes	clean	Not infected
rural	two or more	03-May	poor	10	Female	06-Oct	enroled	First cycle (1-4)	Unprotected spring	unimproved	30 -60 min	no	No facilities or bush or field	latrine	not improved	yes	yes	yes	no	proper	no	do not wash		No	No	No	No	clean	Not infected
rural	two or more	03-May	poor	9	Female	06-Oct	enroled	First cycle (1-4)	Rainwater collection	improved	30 -60 min	no	No facilities or bush or field	latrine	not improved	yes	yes	yes	no	proper	no	do not wash		No	No	No	No	clean	Not infected
rural	two or more	01-Feb	rich	9	Female	06-Oct	enroled	First cycle (1-4)	Rainwater collection	improved	30 -60 min	no	No facilities or bush or field	latrine	not improved	yes	no	no	no	improper	no	do not wash		No	No	No	No	unclean	Not infected
rural	two or more	01-Feb	rich	10	Female	06-Oct	enroled	First cycle (1-4)	Rainwater collection	improved	30 -60 min	no	No facilities or bush or field	latrine	not improved	yes	yes	yes	no	improper	no	do not wash		No	No	No	No	unclean	Not infected
rural	two or more	03-May	rich	9	Female	06-Oct	not enroled		Public tap/standpipe	improved	30 -60 min	no	No facilities or bush or field	latrine	not improved	yes	yes	yes	no	proper	no	do not wash		No	No	No	No	clean	Not infected
rural	two or more	01-Feb	poor	11	Female	Nov-16	not enroled		Public tap/standpipe	improved	30 -60 min	no	No facilities or bush or field	latrine	not improved	yes	yes	yes	no	improper	no	do not wash		No	No	No	No	clean	Not infected
rural	One	01-Feb	poor	11	Female	Nov-16	not enroled		Public tap/standpipe	improved	30 -60 min	no	No facilities or bush or field	latrine	not improved	yes	no	no	no	improper	no	do not wash		No	No	No	Yes	clean	Not infected
rural	One	01-Feb	rich	8	Female	06-Oct	enroled	First cycle (1-4)	Public tap/standpipe	improved	30 -60 min	no	No facilities or bush or field	latrine	not improved	yes	no	no	no	improper	no	do not wash		No	No	Yes	Yes	clean	Not infected
rural	two or more	03-May	poor	10	Female	06-Oct	not enroled		Protected dug well	improved	above 60 min	no	No facilities or bush or field	latrine	not improved	yes	yes	yes	no	proper	no	do not wash		No	No	No	No	clean	Not infected
rural	One	01-Feb	rich	11	Female	Nov-16	not enroled		Protected dug well	improved	above 60 min	no	No facilities or bush or field	latrine	not improved	yes	no	no	no	improper	no	do not wash		Yes	No	No	No	clean	Not infected
rural	One	above 5	poor	11	Male	Nov-16	not enroled		Protected dug well	improved	30 -60 min	no	No facilities or bush or field	latrine	not improved	yes	no	no	no	improper	no	do not wash		No	Yes	Yes	No	clean	Not infected
rural	two or more	above 5	medium	9	Female	06-Oct	not enroled		Protected dug well	improved	30 -60 min	no	No facilities or bush or field	latrine	not improved	yes	yes	yes	no	improper	no	do not wash		No	Yes	No	No	clean	Not infected
rural	two or more	above 5	medium	9	Male	06-Oct	enroled	First cycle (1-4)	Protected dug well	improved	30 -60 min	no	No facilities or bush or field	latrine	not improved	yes	no	no	no	improper	no	do not wash		No	No	No	No	clean	Not infected
rural	two or more	01-Feb	rich	11	Female	Nov-16	enroled	First cycle (1-4)	protectedspring	improved	30 -60 min	no	No facilities or bush or field	latrine	not improved	yes	no	no	no	improper	no	do not wash		Yes	No	No	No	clean	Not infected
rural	One	above 5	poor	8	Male	Nov-16	enroled	Second cycle(5-8)	Unprotected dug well	unimproved	above 60 min	yes	communal latrine	Open field	improved	no	no	no	yes	improper	no	do not wash		No	No	No	No	clean	Trachoma infected
rural	two or more	above 5	poor	11	Female	Nov-16	enroled	First cycle (1-4)	Unprotected spring	unimproved	above 60 min	yes	communal latrine	Open field	improved	yes	yes	yes	no	improper	no	do not wash		Yes	No	No	No	clean	Trachoma infected
rural	two or more	above 5	poor	9	Male	06-Oct	enroled	First cycle (1-4)	Unprotected spring	unimproved	above 60 min	yes	communal latrine	Open field	improved	no	no	no	no	improper	no	do not wash		No	No	No	Yes	clean	Trachoma infected
rural	two or more	01-Feb	poor	10	Female	06-Oct	not enroled		Unprotected spring	unimproved	30 -60 min	yes	communal latrine	Open field	improved	yes	no	no	no	improper	no	do not wash		No	No	No	No	clean	Trachoma infected
rural	two or more	above 5	poor	11	Male	Nov-16	enroled	First cycle (1-4)	Unprotected spring	unimproved	30 -60 min	yes	communal latrine	Open field	improved	yes	yes	yes	no	proper	no	do not wash		Yes	No	No	No	clean	Trachoma infected
rural	two or more	03-May	poor	6	Male	06-Oct	not enroled		Unprotected spring	unimproved	30 -60 min	yes	communal latrine	Open field	improved	yes	no	no	no	improper	no	do not wash		No	Yes	No	Yes	clean	Trachoma infected
rural	One	03-May	poor	8	Male	06-Oct	enroled	First cycle (1-4)	Unprotected spring	unimproved	30 -60 min	yes	communal latrine	Open field	improved	no	no	no	no	improper	no	do not wash		No	No	No	Yes	clean	Trachoma infected
rural	One	above 5	medium	12	Male	Nov-16	not enroled		Unprotected spring	unimproved	above 60 min	yes	communal latrine	Open field	improved	no	no	no	yes	improper	no	do not wash		Yes	No	No	No	clean	Trachoma infected
rural	two or more	above 5	poor	12	Male	Nov-16	not enroled		Unprotected spring	unimproved	above 60 min	yes	communal latrine	Open field	improved	no	no	no	yes	improper	no	do not wash		No	No	No	No	clean	Trachoma infected
rural	two or more	03-May	poor	10	Female	06-Oct	not enroled		Unprotected spring	unimproved	above 60 min	yes	communal latrine	Open field	improved	no	no	no	yes	improper	no	do not wash		No	No	No	No	clean	Trachoma infected
rural	two or more	03-May	rich	11	Male	Nov-16	enroled	First cycle (1-4)	Unprotected spring	unimproved	30 -60 min	yes	communal latrine	Open field	improved	no	no	no	yes	improper	no	do not wash		No	No	No	No	clean	Trachoma infected
rural	two or more	01-Feb	poor	10	Female	06-Oct	not enroled		Unprotected spring	unimproved	30 -60 min	yes	communal latrine	Open field	improved	no	no	no	yes	improper	no	do not wash		No	No	No	No	clean	Trachoma infected
rural	One	above 5	poor	13	Female	Nov-16	not enroled		Unprotected spring	unimproved	30 -60 min	yes	communal latrine	Open field	improved	no	no	no	yes	improper	no	do not wash		Yes	No	No	No	clean	Trachoma infected
rural	One	03-May	poor	8	Female	06-Oct	enroled	First cycle (1-4)	Unprotected spring	unimproved	30 -60 min	yes	communal latrine	Open field	improved	no	no	no	yes	improper	no	do not wash		No	Yes	No	No	clean	Trachoma infected
rural	two or more	01-Feb	poor	9	Male	06-Oct	enroled	First cycle (1-4)	Unprotected spring	unimproved	30 -60 min	yes	communal latrine	Open field	improved	no	no	no	yes	improper	no	do not wash		No	No	No	No	clean	Trachoma infected
rural	One	01-Feb	medium	12	Male	Nov-16	enroled	Second cycle(5-8)	Unprotected spring	unimproved	30 -60 min	yes	communal latrine	Open field	improved	no	no	no	yes	improper	no	do not wash		No	No	No	No	clean	Trachoma infected
rural	two or more	03-May	poor	7	Male	06-Oct	not enroled		Unprotected dug well	unimproved	30 -60 min	yes	communal latrine	Open field	improved	no	no	no	yes	improper	no	do not wash		No	No	No	No	clean	Trachoma infected
rural	two or more	01-Feb	rich	11	Male	Nov-16	enroled	First cycle (1-4)	Surface water (river, dam, lake, pond, stream, canal, irrigation hannels)	unimproved	30 -60 min	yes	communal latrine	Open field	improved	yes	yes	yes	no	proper	no	do not wash		No	No	No	No	unclean	Trachoma infected
rural	two or more	03-May	poor	7	Male	06-Oct	not enroled		Surface water (river, dam, lake, pond, stream, canal, irrigation hannels)	unimproved	30 -60 min	yes	communal latrine	Open field	improved	no	no	no	no	improper	no	do not wash		No	No	No	Yes	clean	Trachoma infected
rural	two or more	03-May	rich	12	Female	Nov-16	enroled	First cycle (1-4)	Surface water (river, dam, lake, pond, stream, canal, irrigation hannels)	unimproved	30 -60 min	yes	communal latrine	Open field	improved	no	no	no	yes	improper	no	do not wash		No	No	No	No	clean	Trachoma infected
rural	two or more	03-May	medium	12	Male	Nov-16	enroled	Second cycle(5-8)	Surface water (river, dam, lake, pond, stream, canal, irrigation hannels)	unimproved	30 -60 min	yes	communal latrine	Open field	improved	no	no	no	yes	improper	no	do not wash		No	No	No	No	clean	Trachoma infected
rural	two or more	03-May	medium	12	Male	Nov-16	enroled	Second cycle(5-8)	Surface water (river, dam, lake, pond, stream, canal, irrigation hannels)	unimproved	30 -60 min	yes	communal latrine	Open field	improved	no	no	no	yes	improper	no	do not wash		No	No	No	No	clean	Trachoma infected
rural	two or more	01-Feb	rich	12	Female	Nov-16	not enroled		Surface water (river, dam, lake, pond, stream, canal, irrigation hannels)	unimproved	30 -60 min	yes	pit latrine	Open field	improved	no	no	no	yes	improper	no	do not wash		No	No	No	No	clean	Trachoma infected
rural	two or more	01-Feb	poor	9	Male	06-Oct	enroled	First cycle (1-4)	Surface water (river, dam, lake, pond, stream, canal, irrigation hannels)	unimproved	30 -60 min	yes	pit latrine	Open field	improved	no	no	no	yes	improper	no	do not wash		No	No	No	No	clean	Trachoma infected
rural	two or more	03-May	poor	7	Male	06-Oct	not enroled		Surface water (river, dam, lake, pond, stream, canal, irrigation hannels)	unimproved	30 -60 min	yes	pit latrine	Open field	improved	no	no	no	yes	improper	no	do not wash		No	No	Yes	No	clean	Trachoma infected
rural	One	01-Feb	poor	8	Female	06-Oct	enroled	First cycle (1-4)	Surface water (river, dam, lake, pond, stream, canal, irrigation hannels)	unimproved	30 -60 min	yes	pit latrine	Open field	improved	no	no	no	yes	improper	no	do not wash		No	Yes	No	No	clean	Trachoma infected
rural	two or more	01-Feb	medium	7	Male	06-Oct	enroled	First cycle (1-4)	Surface water (river, dam, lake, pond, stream, canal, irrigation hannels)	unimproved	30 -60 min	yes	pit latrine	Open field	improved	no	no	no	yes	improper	no	do not wash		No	No	Yes	No	clean	Trachoma infected
rural	two or more	03-May	poor	9	Female	06-Oct	not enroled		Rainwater collection	improved	above 60 min	yes	pit latrine	Open field	improved	yes	yes	yes	no	proper	no	do not wash		No	No	No	No	clean	Trachoma infected
rural	two or more	above 5	poor	11	Male	Nov-16	enroled	First cycle (1-4)	Rainwater collection	improved	above 60 min	yes	pit latrine	Open field	improved	no	no	no	yes	improper	no	do not wash		No	No	No	No	unclean	Trachoma infected
rural	two or more	03-May	rich	10	Male	06-Oct	enroled	First cycle (1-4)	Rainwater collection	improved	30 -60 min	yes	pit latrine	Open field	improved	no	no	no	yes	improper	no	do not wash		No	No	No	No	unclean	Trachoma infected
rural	two or more	01-Feb	poor	9	Male	06-Oct	not enroled		Piped water into dwelling	improved	30 -60 min	yes	pit latrine	Open field	improved	no	no	no	yes	improper	no	do not wash		No	No	No	No	clean	Trachoma infected
rural	One	01-Feb	poor	8	Female	06-Oct	enroled	First cycle (1-4)	Piped water into dwelling	improved	30 -60 min	yes	pit latrine	Open field	improved	no	no	no	yes	improper	no	do not wash		No	No	Yes	No	clean	Trachoma infected
rural	two or more	01-Feb	rich	12	Female	Nov-16	enroled	First cycle (1-4)	Piped water into dwelling	improved	30 -60 min	yes	pit latrine	Open field	improved	no	no	no	yes	improper	no	do not wash		No	No	No	No	clean	Trachoma infected
rural	two or more	03-May	poor	10	Male	06-Oct	enroled	First cycle (1-4)	Piped water into dwelling	improved	30 -60 min	yes	pit latrine	Open field	improved	no	no	no	yes	improper	no	do not wash		No	No	No	No	clean	Trachoma infected
rural	One	03-May	poor	8	Male	06-Oct	enroled	First cycle (1-4)	Piped water into dwelling	improved	30 -60 min	yes	pit latrine	Open field	improved	no	no	no	yes	improper	no	do not wash		No	No	No	No	clean	Trachoma infected
rural	two or more	01-Feb	poor	7	Female	06-Oct	not enroled		Piped water into dwelling	improved	30 -60 min	yes	pit latrine	Open field	improved	no	no	no	yes	improper	no	do not wash		No	No	Yes	No	clean	Trachoma infected
rural	two or more	03-May	poor	6	Male	06-Oct	enroled	First cycle (1-4)	Piped water to yard/plot	improved	30 -60 min	yes	pit latrine	Open field	improved	no	no	no	no	improper	no	do not wash		No	No	No	Yes	clean	Trachoma infected
rural	One	above 5	poor	13	Male	Nov-16	enroled	Second cycle(5-8)	Piped water to yard/plot	improved	30 -60 min	yes	pit latrine	Open field	improved	no	no	no	no	improper	no	do not wash		No	No	No	Yes	clean	Trachoma infected
rural	two or more	03-May	rich	11	Female	Nov-16	not enroled		Piped water to yard/plot	improved	above 60 min	yes	pit latrine	Open field	improved	no	no	no	yes	improper	no	do not wash		No	No	No	No	clean	Trachoma infected
rural	two or more	above 5	poor	7	Male	06-Oct	not enroled		Public tap/standpipe	improved	30 -60 min	yes	pit latrine	Open field	improved	yes	no	no	no	improper	no	do not wash		No	No	Yes	No	clean	Trachoma infected
rural	two or more	above 5	medium	7	Male	06-Oct	not enroled		Public tap/standpipe	improved	30 -60 min	yes	pit latrine	Open field	improved	no	no	no	no	improper	no	do not wash		No	Yes	No	Yes	clean	Trachoma infected
rural	two or more	above 5	medium	9	Male	06-Oct	enroled	First cycle (1-4)	Public tap/standpipe	improved	30 -60 min	yes	pit latrine	Open field	improved	no	no	no	no	improper	no	do not wash		No	No	No	Yes	clean	Trachoma infected
rural	two or more	03-May	medium	9	Male	06-Oct	not enroled		Public tap/standpipe	improved	30 -60 min	yes	pit latrine	Open field	improved	no	no	no	no	improper	no	do not wash		No	No	No	Yes	clean	Trachoma infected
rural	two or more	above 5	poor	10	Female	06-Oct	enroled	First cycle (1-4)	Public tap/standpipe	improved	1-30 minute	yes	pit latrine	Open field	improved	yes	yes	yes	no	improper	no	do not wash		No	No	No	No	clean	Trachoma infected
rural	One	03-May	poor	8	Female	06-Oct	not enroled		Public tap/standpipe	improved	30 -60 min	yes	pit latrine	Open field	improved	no	no	no	yes	improper	no	do not wash		No	Yes	No	No	clean	Trachoma infected
rural	One	03-May	medium	13	Male	Nov-16	enroled	First cycle (1-4)	Public tap/standpipe	improved	30 -60 min	yes	pit latrine	Open field	improved	no	no	no	yes	improper	no	do not wash		Yes	No	No	No	clean	Trachoma infected
rural	One	01-Feb	rich	12	Male	Nov-16	enroled	First cycle (1-4)	Public tap/standpipe	improved	30 -60 min	yes	pit latrine	Open field	improved	no	no	no	yes	improper	no	do not wash		No	No	No	No	clean	Trachoma infected
rural	One	01-Feb	rich	13	Male	Nov-16	enroled	First cycle (1-4)	Public tap/standpipe	improved	30 -60 min	yes	pit latrine	Open field	improved	no	no	no	yes	improper	no	do not wash		Yes	No	No	No	clean	Trachoma infected
rural	One	01-Feb	rich	8	Male	Nov-16	enroled	Second cycle(5-8)	Public tap/standpipe	improved	30 -60 min	yes	pit latrine	Open field	improved	no	no	no	yes	improper	no	do not wash		No	No	No	No	clean	Trachoma infected
rural	One	above 5	poor	13	Female	Nov-16	not enroled		Protected dug well	improved	30 -60 min	yes	pit latrine	Open field	improved	no	no	no	yes	improper	no	do not wash		No	No	No	No	clean	Trachoma infected
rural	two or more	above 5	poor	7	Male	06-Oct	not enroled		Protected dug well	improved	30 -60 min	yes	pit latrine	Open field	improved	no	no	no	yes	improper	no	do not wash		No	No	Yes	No	clean	Trachoma infected
rural	One	01-Feb	poor	8	Female	06-Oct	not enroled		Protected dug well	improved	30 -60 min	yes	pit latrine	Open field	improved	no	no	no	yes	improper	no	do not wash		No	No	Yes	No	clean	Trachoma infected
rural	One	03-May	medium	8	Male	06-Oct	enroled	First cycle (1-4)	protectedspring	improved	30 -60 min	yes	pit latrine	Open field	improved	yes	yes	yes	no	proper	no	do not wash		No	Yes	No	No	clean	Trachoma infected
rural	two or more	above 5	poor	11	Male	Nov-16	enroled	First cycle (1-4)	protectedspring	improved	30 -60 min	yes	pit latrine	Open field	improved	no	no	no	yes	improper	no	do not wash		No	No	No	No	clean	Trachoma infected
rural	two or more	03-May	poor	10	Male	06-Oct	enroled	First cycle (1-4)	protectedspring	improved	30 -60 min	yes	pit latrine	Open field	improved	no	no	no	yes	improper	no	do not wash		No	No	No	No	clean	Trachoma infected
urban	One	above 5	medium	13	Male	Nov-16	enroled	First cycle (1-4)	Unprotected spring	unimproved	1-30 minute	yes	Pit latrine without slab/open pit	Open field	improved	yes	yes	yes	no	proper	no	do not wash		Yes	No	No	No	unclean	Trachoma infected
urban	One	03-May	poor	13	Male	Nov-16	enroled	First cycle (1-4)	Surface water (river, dam, lake, pond, stream, canal, irrigation hannels)	unimproved	above 60 min	yes	Pit latrine without slab/open pit	Open field	improved	yes	yes	yes	no	proper	no	do not wash		Yes	No	No	No	unclean	Trachoma infected
urban	two or more	above 5	poor	11	Male	Nov-16	not enroled		Surface water (river, dam, lake, pond, stream, canal, irrigation hannels)	unimproved	30 -60 min	yes	Pit latrine without slab/open pit	Open field	improved	yes	yes	yes	no	proper	no	do not wash		Yes	Yes	No	No	unclean	Trachoma infected
urban	One	above 5	medium	9	Male	06-Oct	enroled	First cycle (1-4)	Surface water (river, dam, lake, pond, stream, canal, irrigation hannels)	unimproved	30 -60 min	yes	Pit latrine without slab/open pit	Open field	improved	yes	yes	yes	no	proper	no	do not wash		Yes	Yes	Yes	Yes	unclean	Trachoma infected
urban	One	03-May	medium	13	Male	Nov-16	not enroled		Surface water (river, dam, lake, pond, stream, canal, irrigation hannels)	unimproved	30 -60 min	yes	Pit latrine without slab/open pit	Open field	improved	yes	no	no	no	improper	no	do not wash		No	No	No	No	unclean	Trachoma infected
urban	One	03-May	medium	12	Male	Nov-16	not enroled		Surface water (river, dam, lake, pond, stream, canal, irrigation hannels)	unimproved	30 -60 min	yes	Pit latrine without slab/open pit	Open field	improved	no	no	no	no	improper	no	do not wash		Yes	Yes	Yes	Yes	clean	Trachoma infected
urban	two or more	03-May	medium	11	Female	Nov-16	not enroled		Surface water (river, dam, lake, pond, stream, canal, irrigation hannels)	unimproved	30 -60 min	yes	Pit latrine without slab/open pit	Open field	improved	no	no	no	yes	improper	no	do not wash		No	No	No	No	unclean	Trachoma infected
urban	One	03-May	poor	9	Male	06-Oct	not enroled		Surface water (river, dam, lake, pond, stream, canal, irrigation hannels)	unimproved	30 -60 min	yes	Pit latrine without slab/open pit	Open field	improved	no	no	no	yes	improper	no	do not wash		No	No	No	No	unclean	Trachoma infected
urban	two or more	above 5	poor	12	Male	Nov-16	not enroled		Surface water (river, dam, lake, pond, stream, canal, irrigation hannels)	unimproved	1-30 minute	yes	Pit latrine without slab/open pit	Open field	improved	no	no	no	yes	improper	no	do not wash		No	Yes	No	No	unclean	Trachoma infected
urban	One	01-Feb	poor	13	Male	Nov-16	not enroled		Unprotected spring	unimproved	1-30 minute	yes	Pit latrine without slab/open pit	Open field	improved	yes	yes	yes	no	proper	no	do not wash		Yes	No	No	No	unclean	Trachoma infected
urban	One	above 5	poor	14	Male	Nov-16	not enroled		Unprotected dug well	unimproved	30 -60 min	yes	Pit latrine without slab/open pit	Open field	improved	no	no	no	yes	improper	no	do not wash		No	Yes	No	No	unclean	Trachoma infected
urban	One	01-Feb	poor	13	Male	Nov-16	not enroled		Surface water (river, dam, lake, pond, stream, canal, irrigation hannels)	unimproved	above 60 min	yes	Pit latrine without slab/open pit	Open field	improved	yes	no	no	no	improper	no	do not wash		No	No	No	No	unclean	Trachoma infected
urban	One	01-Feb	medium	9	Male	06-Oct	enroled	First cycle (1-4)	Surface water (river, dam, lake, pond, stream, canal, irrigation hannels)	unimproved	30 -60 min	yes	Pit latrine without slab/open pit	Open field	improved	yes	yes	yes	no	proper	no	do not wash		No	No	No	No	unclean	Trachoma infected
urban	One	above 5	poor	9	Female	06-Oct	not enroled		Unprotected spring	unimproved	30 -60 min	yes	Pit latrine without slab/open pit	Open field	improved	no	no	no	yes	improper	no	do not wash		No	No	No	No	unclean	Not infected
urban	One	03-May	medium	9	Female	06-Oct	enroled	First cycle (1-4)	Unprotected spring	unimproved	30 -60 min	yes	Pit latrine without slab/open pit	Open field	improved	no	no	no	yes	improper	no	do not wash		Yes	No	No	No	unclean	Not infected
urban	One	01-Feb	poor	9	Female	06-Oct	not enroled		Unprotected spring	unimproved	30 -60 min	yes	Pit latrine without slab/open pit	Open field	improved	no	no	no	yes	improper	no	do not wash		No	No	No	No	unclean	Not infected
urban	two or more	01-Feb	rich	10	Female	06-Oct	not enroled		Unprotected spring	unimproved	30 -60 min	yes	Pit latrine without slab/open pit	Open field	improved	no	no	no	yes	improper	no	do not wash		No	No	No	No	unclean	Not infected
urban	two or more	01-Feb	rich	6	Female	06-Oct	enroled	Second cycle(5-8)	Unprotected spring	unimproved	30 -60 min	yes	Pit latrine without slab/open pit	Open field	improved	no	no	no	yes	improper	no	do not wash		No	No	No	No	unclean	Not infected
urban	two or more	03-May	poor	9	Female	06-Oct	enroled	First cycle (1-4)	Surface water (river, dam, lake, pond, stream, canal, irrigation hannels)	unimproved	above 60 min	yes	Pit latrine without slab/open pit	Open field	improved	yes	yes	yes	no	improper	no	do not wash		No	No	Yes	Yes	clean	Not infected
urban	One	03-May	medium	8	Female	06-Oct	enroled	First cycle (1-4)	Surface water (river, dam, lake, pond, stream, canal, irrigation hannels)	unimproved	30 -60 min	yes	Pit latrine without slab/open pit	Open field	improved	no	no	no	no	improper	no	do not wash		No	Yes	No	Yes	unclean	Not infected
urban	One	above 5	rich	8	Female	06-Oct	not enroled		Surface water (river, dam, lake, pond, stream, canal, irrigation hannels)	unimproved	30 -60 min	yes	Pit latrine without slab/open pit	Open field	improved	no	no	no	yes	improper	no	do not wash		No	No	No	No	unclean	Not infected
urban	One	03-May	rich	9	Female	06-Oct	not enroled		Surface water (river, dam, lake, pond, stream, canal, irrigation hannels)	unimproved	30 -60 min	yes	Pit latrine without slab/open pit	Open field	improved	no	no	no	yes	improper	no	do not wash		Yes	No	No	No	unclean	Not infected
urban	One	03-May	medium	8	Female	06-Oct	enroled	First cycle (1-4)	Surface water (river, dam, lake, pond, stream, canal, irrigation hannels)	unimproved	30 -60 min	yes	Pit latrine without slab/open pit	Open field	improved	no	no	no	yes	improper	no	do not wash		No	No	No	No	unclean	Not infected
urban	One	01-Feb	rich	9	Female	06-Oct	enroled	First cycle (1-4)	Piped water into dwelling	improved	30 -60 min	yes	Pit latrine without slab/open pit	Open field	improved	no	no	no	no	improper	no	do not wash		No	No	Yes	Yes	unclean	Not infected
urban	One	above 5	poor	9	Female	06-Oct	not enroled		Public tap/standpipe	improved	30 -60 min	yes	Pit latrine without slab/open pit	Open field	improved	yes	yes	yes	yes	proper	no	do not wash		No	No	No	No	unclean	Not infected
urban	One	above 5	rich	9	Female	06-Oct	not enroled		Protected dug well	improved	above 60 min	yes	Pit latrine without slab/open pit	Open field	improved	no	no	no	no	improper	no	do not wash		Yes	Yes	Yes	Yes	unclean	Not infected
urban	two or more	01-Feb	medium	10	Female	06-Oct	enroled	First cycle (1-4)	protectedspring	improved	above 60 min	yes	Pit latrine without slab/open pit	Open field	improved	no	no	no	yes	improper	no	do not wash		No	No	No	No	clean	Not infected
rural	two or more	01-Feb	poor	11	Male	Nov-16	not enroled		Piped water into dwelling	improved	30 -60 min	yes	Pit latrine without slab/open pit	Open field	improved	no	no	no	yes	improper	no	do not wash		No	No	No	No	unclean	Trachoma infected
rural	One	above 5	rich	12	Female	Nov-16	not enroled		Piped water into dwelling	improved	30 -60 min	yes	Pit latrine without slab/open pit	Open field	improved	no	no	no	yes	improper	no	do not wash		No	No	No	No	unclean	Trachoma infected
rural	One	above 5	poor	8	Male	06-Oct	not enroled		Piped water into dwelling	improved	30 -60 min	yes	Pit latrine without slab/open pit	Open field	improved	no	no	no	yes	improper	no	do not wash		No	No	No	No	unclean	Trachoma infected
rural	One	above 5	poor	12	Male	Nov-16	enroled	Second cycle(5-8)	Piped water into dwelling	improved	30 -60 min	yes	Pit latrine without slab/open pit	Open field	improved	no	no	no	yes	improper	no	do not wash		Yes	No	No	No	unclean	Trachoma infected
rural	One	above 5	poor	12	Male	Nov-16	enroled	First cycle (1-4)	Piped water into dwelling	improved	1-30 minute	yes	Pit latrine without slab/open pit	Open field	improved	no	no	no	yes	improper	no	do not wash		Yes	Yes	No	No	clean	Trachoma infected
rural	One	03-May	medium	12	Male	Nov-16	enroled	Second cycle(5-8)	Piped water into dwelling	improved	1-30 minute	yes	Pit latrine without slab/open pit	Open field	improved	no	no	no	yes	improper	no	do not wash		No	No	No	No	clean	Trachoma infected
rural	One	above 5	poor	12	Male	Nov-16	enroled	First cycle (1-4)	Piped water to yard/plot	improved	30 -60 min	yes	Pit latrine without slab/open pit	Open field	improved	no	no	no	yes	improper	no	do not wash		Yes	No	No	No	unclean	Trachoma infected
rural	One	01-Feb	poor	9	Female	06-Oct	not enroled		Piped water to yard/plot	improved	30 -60 min	yes	Pit latrine without slab/open pit	Open field	improved	no	no	no	yes	improper	no	do not wash		No	No	No	No	unclean	Trachoma infected
rural	One	03-May	medium	12	Male	Nov-16	enroled	Second cycle(5-8)	Public tap/standpipe	improved	30 -60 min	yes	Pit latrine without slab/open pit	Open field	improved	no	no	no	yes	improper	no	do not wash		Yes	No	No	No	unclean	Trachoma infected
rural	One	01-Feb	medium	13	Male	Nov-16	enroled	Second cycle(5-8)	Public tap/standpipe	improved	30 -60 min	yes	Pit latrine without slab/open pit	Open field	improved	no	no	no	yes	improper	no	do not wash		No	No	No	No	clean	Trachoma infected
rural	two or more	03-May	poor	11	Male	Nov-16	enroled	First cycle (1-4)	Protected dug well	improved	30 -60 min	yes	Pit latrine without slab/open pit	Open field	improved	no	no	no	yes	improper	no	do not wash		No	No	No	No	unclean	Trachoma infected
rural	One	01-Feb	poor	9	Male	06-Oct	enroled	First cycle (1-4)	protectedspring	improved	30 -60 min	yes	Pit latrine without slab/open pit	Open field	improved	yes	yes	yes	no	proper	no	do not wash		No	No	No	No	unclean	Trachoma infected
rural	One	03-May	medium	12	Female	Nov-16	enroled	First cycle (1-4)	protectedspring	improved	30 -60 min	yes	Pit latrine without slab/open pit	Open field	improved	no	no	no	yes	improper	no	do not wash		No	Yes	No	No	unclean	Trachoma infected
rural	One	03-May	medium	12	Male	Nov-16	enroled	Second cycle(5-8)	protectedspring	improved	30 -60 min	yes	Pit latrine without slab/open pit	Open field	improved	no	no	no	yes	improper	no	do not wash		No	No	No	No	unclean	Trachoma infected
rural	two or more	01-Feb	poor	11	Male	Nov-16	enroled	First cycle (1-4)	protectedspring	improved	30 -60 min	yes	Pit latrine without slab/open pit	Open field	improved	no	no	no	yes	improper	no	do not wash		No	No	No	No	unclean	Trachoma infected
rural	One	01-Feb	poor	13	Male	Nov-16	enroled	First cycle (1-4)	protectedspring	improved	30 -60 min	yes	Pit latrine without slab/open pit	Open field	improved	no	no	no	yes	improper	no	do not wash		Yes	No	No	No	unclean	Trachoma infected
rural	One	03-May	medium	8	Female	Nov-16	not enroled		Unprotected spring	unimproved	above 60 min	yes	Pit latrine without slab/open pit	Open field	improved	no	no	no	yes	improper	no	do not wash		No	No	No	No	clean	Not infected
rural	One	01-Feb	medium	8	Female	Nov-16	enroled	Second cycle(5-8)	Unprotected spring	unimproved	above 60 min	yes	Pit latrine without slab/open pit	Open field	improved	no	no	no	yes	improper	no	do not wash		No	No	No	No	clean	Not infected
rural	two or more	above 5	rich	11	Female	Nov-16	enroled	Second cycle(5-8)	Unprotected spring	unimproved	30 -60 min	yes	Pit latrine without slab/open pit	Open field	improved	no	no	no	yes	improper	no	do not wash		No	No	No	No	unclean	Not infected
rural	One	above 5	poor	11	Female	Nov-16	enroled	Second cycle(5-8)	Unprotected spring	unimproved	30 -60 min	yes	Pit latrine without slab/open pit	Open field	improved	no	no	no	yes	improper	no	do not wash		No	No	No	No	unclean	Not infected
rural	two or more	03-May	rich	6	Female	06-Oct	not enroled		Unprotected spring	unimproved	30 -60 min	yes	Pit latrine without slab/open pit	Open field	improved	no	no	no	yes	improper	no	do not wash		No	No	No	No	unclean	Not infected
rural	One	01-Feb	poor	9	Female	06-Oct	enroled	First cycle (1-4)	Unprotected spring	unimproved	30 -60 min	yes	Pit latrine without slab/open pit	Open field	improved	no	no	no	yes	improper	no	do not wash		No	No	No	No	unclean	Not infected
rural	One	01-Feb	poor	9	Female	06-Oct	enroled	First cycle (1-4)	Unprotected spring	unimproved	30 -60 min	yes	Pit latrine without slab/open pit	Open field	improved	no	no	no	yes	improper	no	do not wash		No	No	No	No	unclean	Not infected
rural	One	01-Feb	medium	12	Female	Nov-16	enroled	First cycle (1-4)	Unprotected spring	unimproved	30 -60 min	yes	Pit latrine without slab/open pit	Open field	improved	no	no	no	yes	improper	no	do not wash		No	No	No	No	unclean	Not infected
rural	One	above 5	rich	9	Female	06-Oct	not enroled		Unprotected spring	unimproved	30 -60 min	yes	Pit latrine without slab/open pit	Open field	improved	no	no	no	no	improper	no	do not wash		Yes	Yes	Yes	Yes	unclean	Not infected
rural	One	above 5	medium	12	Female	Nov-16	enroled	Second cycle(5-8)	Unprotected spring	unimproved	30 -60 min	yes	Pit latrine without slab/open pit	Open field	improved	no	no	no	no	improper	no	do not wash		No	No	No	Yes	unclean	Not infected
rural	two or more	03-May	rich	11	Female	Nov-16	enroled	First cycle (1-4)	Unprotected spring	unimproved	30 -60 min	yes	Pit latrine without slab/open pit	Open field	improved	no	no	no	no	improper	no	do not wash		No	No	Yes	Yes	unclean	Not infected
rural	two or more	03-May	poor	6	Female	06-Oct	enroled	First cycle (1-4)	Unprotected spring	unimproved	30 -60 min	yes	Pit latrine without slab/open pit	Open field	improved	no	no	no	no	improper	no	do not wash		No	No	Yes	Yes	unclean	Not infected
rural	two or more	01-Feb	rich	10	Female	06-Oct	enroled	First cycle (1-4)	Unprotected spring	unimproved	30 -60 min	yes	Pit latrine without slab/open pit	Open field	improved	no	no	no	no	improper	no	do not wash		No	No	No	Yes	unclean	Not infected
rural	One	01-Feb	poor	8	Female	Nov-16	enroled	Second cycle(5-8)	Unprotected spring	unimproved	above 60 min	yes	Pit latrine without slab/open pit	Open field	improved	no	no	no	yes	improper	no	do not wash		Yes	No	No	No	clean	Not infected
rural	One	above 5	poor	9	Female	06-Oct	not enroled		Unprotected spring	unimproved	30 -60 min	yes	Pit latrine without slab/open pit	Open field	improved	yes	yes	yes	yes	proper	no	do not wash		No	Yes	No	No	unclean	Not infected
rural	One	03-May	rich	9	Female	06-Oct	not enroled		Unprotected spring	unimproved	30 -60 min	yes	Pit latrine without slab/open pit	Open field	improved	no	no	no	yes	improper	no	do not wash		Yes	No	No	No	unclean	Not infected
rural	two or more	03-May	medium	10	Female	06-Oct	enroled	First cycle (1-4)	Unprotected spring	unimproved	30 -60 min	yes	Pit latrine without slab/open pit	Open field	improved	no	no	no	yes	improper	no	do not wash		No	No	No	No	unclean	Not infected
rural	One	01-Feb	rich	9	Female	06-Oct	not enroled		Unprotected spring	unimproved	30 -60 min	yes	Pit latrine without slab/open pit	Open field	improved	yes	yes	yes	yes	improper	no	do not wash		No	No	No	No	unclean	Not infected
rural	One	01-Feb	rich	8	Female	06-Oct	enroled	First cycle (1-4)	Unprotected spring	unimproved	30 -60 min	yes	Pit latrine without slab/open pit	Open field	improved	no	no	no	yes	improper	no	do not wash		No	No	No	No	unclean	Not infected
rural	two or more	01-Feb	poor	9	Female	06-Oct	not enroled		Unprotected dug well	unimproved	above 60 min	yes	Pit latrine without slab/open pit	Open field	improved	no	no	no	yes	improper	no	do not wash		Yes	No	No	No	clean	Not infected
rural	One	01-Feb	poor	12	Male	Nov-16	enroled	Second cycle(5-8)	Unprotected dug well	unimproved	above 60 min	yes	Pit latrine without slab/open pit	Open field	improved	no	no	no	yes	improper	no	do not wash		Yes	No	No	No	clean	Not infected
rural	two or more	01-Feb	rich	11	Female	Nov-16	enroled	First cycle (1-4)	Unprotected dug well	unimproved	30 -60 min	yes	Pit latrine without slab/open pit	Open field	improved	yes	yes	yes	yes	proper	no	do not wash		Yes	No	No	No	unclean	Not infected
rural	One	above 5	medium	9	Female	06-Oct	not enroled		Surface water (river, dam, lake, pond, stream, canal, irrigation hannels)	unimproved	30 -60 min	yes	Pit latrine without slab/open pit	Open field	improved	no	no	no	no	improper	no	do not wash		Yes	Yes	Yes	Yes	unclean	Not infected
rural	One	above 5	medium	9	Male	06-Oct	not enroled		Surface water (river, dam, lake, pond, stream, canal, irrigation hannels)	unimproved	30 -60 min	yes	Pit latrine without slab/open pit	Open field	improved	no	no	no	yes	improper	no	do not wash		Yes	Yes	No	No	unclean	Not infected
rural	One	above 5	medium	8	Female	Nov-16	not enroled		Surface water (river, dam, lake, pond, stream, canal, irrigation hannels)	unimproved	30 -60 min	yes	Pit latrine without slab/open pit	Open field	improved	no	no	no	yes	improper	no	do not wash		No	Yes	No	No	clean	Not infected
rural	One	above 5	poor	9	Female	06-Oct	enroled	First cycle (1-4)	Surface water (river, dam, lake, pond, stream, canal, irrigation hannels)	unimproved	30 -60 min	yes	Pit latrine without slab/open pit	Open field	improved	no	no	no	yes	improper	no	do not wash		No	No	No	No	unclean	Not infected
rural	One	above 5	medium	9	Male	06-Oct	enroled	First cycle (1-4)	Surface water (river, dam, lake, pond, stream, canal, irrigation hannels)	unimproved	30 -60 min	yes	Pit latrine without slab/open pit	Open field	improved	no	no	no	yes	improper	no	do not wash		No	No	No	No	unclean	Not infected
rural	One	03-May	medium	8	Female	06-Oct	not enroled		Surface water (river, dam, lake, pond, stream, canal, irrigation hannels)	unimproved	30 -60 min	yes	Pit latrine without slab/open pit	Open field	improved	no	no	no	yes	improper	no	do not wash		No	No	No	No	unclean	Not infected
rural	One	03-May	poor	9	Female	06-Oct	enroled	First cycle (1-4)	Surface water (river, dam, lake, pond, stream, canal, irrigation hannels)	unimproved	30 -60 min	yes	Pit latrine without slab/open pit	Open field	improved	no	no	no	yes	improper	no	do not wash		No	No	No	No	unclean	Not infected
rural	One	03-May	rich	9	Female	06-Oct	enroled	First cycle (1-4)	Surface water (river, dam, lake, pond, stream, canal, irrigation hannels)	unimproved	30 -60 min	yes	Pit latrine without slab/open pit	Open field	improved	no	no	no	yes	improper	no	do not wash		No	No	No	No	unclean	Not infected
rural	One	03-May	medium	9	Female	06-Oct	enroled	First cycle (1-4)	Surface water (river, dam, lake, pond, stream, canal, irrigation hannels)	unimproved	30 -60 min	yes	Pit latrine without slab/open pit	Open field	improved	no	no	no	yes	improper	no	do not wash		No	No	No	No	unclean	Not infected
rural	two or more	01-Feb	poor	11	Female	Nov-16	not enroled		Surface water (river, dam, lake, pond, stream, canal, irrigation hannels)	unimproved	30 -60 min	yes	Pit latrine without slab/open pit	Open field	improved	no	no	no	yes	improper	no	do not wash		No	No	Yes	No	unclean	Not infected
rural	One	01-Feb	poor	9	Female	06-Oct	enroled	First cycle (1-4)	Surface water (river, dam, lake, pond, stream, canal, irrigation hannels)	unimproved	30 -60 min	yes	Pit latrine without slab/open pit	Open field	improved	no	no	no	yes	improper	no	do not wash		No	No	No	No	unclean	Not infected
rural	One	01-Feb	poor	8	Female	06-Oct	enroled	First cycle (1-4)	Surface water (river, dam, lake, pond, stream, canal, irrigation hannels)	unimproved	30 -60 min	yes	Pit latrine without slab/open pit	Open field	improved	no	no	no	yes	improper	no	do not wash		No	No	No	No	unclean	Not infected
rural	two or more	01-Feb	poor	11	Female	Nov-16	enroled	Second cycle(5-8)	Surface water (river, dam, lake, pond, stream, canal, irrigation hannels)	unimproved	30 -60 min	yes	Pit latrine without slab/open pit	Open field	improved	no	no	no	yes	improper	no	do not wash		No	No	No	No	unclean	Not infected
rural	One	above 5	medium	12	Male	Nov-16	enroled	Second cycle(5-8)	Unprotected dug well	unimproved	1-30 minute	yes	Pit latrine without slab/open pit	Open field	improved	no	no	no	yes	improper	no	do not wash		No	No	Yes	No	clean	Not infected
rural	One	01-Feb	poor	9	Male	06-Oct	not enroled		Unprotected spring	unimproved	above 60 min	yes	Pit latrine without slab/open pit	Open field	improved	no	no	no	no	improper	no	do not wash		No	No	No	Yes	unclean	Not infected
rural	two or more	01-Feb	rich	11	Female	Nov-16	enroled	First cycle (1-4)	Unprotected spring	unimproved	30 -60 min	yes	Pit latrine without slab/open pit	Open field	improved	no	no	no	no	improper	no	do not wash		No	No	No	Yes	unclean	Not infected
rural	two or more	01-Feb	rich	10	Female	06-Oct	enroled	First cycle (1-4)	Rainwater collection	improved	above 60 min	yes	Pit latrine without slab/open pit	Open field	improved	no	no	no	yes	improper	no	do not wash		No	No	No	No	clean	Not infected
rural	One	03-May	poor	9	Female	06-Oct	enroled	First cycle (1-4)	Rainwater collection	improved	30 -60 min	yes	Pit latrine without slab/open pit	Open field	improved	no	no	no	yes	improper	no	do not wash		No	No	No	No	unclean	Not infected
rural	One	03-May	rich	8	Male	06-Oct	enroled	First cycle (1-4)	Piped water to yard/plot	improved	30 -60 min	yes	Pit latrine without slab/open pit	Open field	improved	no	no	no	yes	improper	no	do not wash		No	No	No	No	unclean	Not infected
rural	two or more	03-May	poor	10	Female	06-Oct	not enroled		Public tap/standpipe	improved	30 -60 min	yes	Pit latrine without slab/open pit	Open field	improved	yes	yes	yes	no	improper	no	do not wash		No	No	No	No	clean	Not infected
rural	One	above 5	medium	8	Male	06-Oct	not enroled		Public tap/standpipe	improved	30 -60 min	yes	Pit latrine without slab/open pit	Open field	improved	no	no	no	yes	improper	no	do not wash		No	Yes	No	No	unclean	Not infected
rural	two or more	01-Feb	medium	10	Female	06-Oct	not enroled		Public tap/standpipe	improved	30 -60 min	yes	Pit latrine without slab/open pit	Open field	improved	no	no	no	yes	improper	no	do not wash		No	No	No	No	clean	Not infected
rural	One	01-Feb	medium	12	Female	Nov-16	enroled	First cycle (1-4)	Public tap/standpipe	improved	30 -60 min	yes	Pit latrine without slab/open pit	Open field	improved	no	no	no	yes	improper	no	do not wash		No	No	No	No	unclean	Not infected
rural	One	01-Feb	poor	11	Female	Nov-16	enroled	Second cycle(5-8)	Public tap/standpipe	improved	30 -60 min	yes	Pit latrine without slab/open pit	Open field	improved	no	no	no	yes	improper	no	do not wash		No	No	Yes	No	unclean	Not infected
rural	two or more	01-Feb	poor	10	Female	06-Oct	enroled	First cycle (1-4)	Public tap/standpipe	improved	1-30 minute	yes	Pit latrine without slab/open pit	Open field	improved	no	no	no	yes	improper	no	do not wash		No	No	No	No	clean	Not infected
rural	One	above 5	poor	9	Male	06-Oct	not enroled		Protected dug well	improved	30 -60 min	yes	Pit latrine without slab/open pit	Open field	improved	no	no	no	no	improper	no	do not wash		No	Yes	No	Yes	unclean	Not infected
rural	two or more	03-May	poor	11	Female	Nov-16	not enroled		Protected dug well	improved	30 -60 min	yes	Pit latrine without slab/open pit	Open field	improved	no	no	no	no	improper	no	do not wash		Yes	Yes	Yes	Yes	unclean	Not infected
rural	One	above 5	medium	12	Female	Nov-16	not enroled		Protected dug well	improved	30 -60 min	yes	Pit latrine without slab/open pit	Open field	improved	no	no	no	yes	improper	no	do not wash		No	Yes	No	No	unclean	Not infected
rural	two or more	above 5	poor	11	Female	Nov-16	enroled	Second cycle(5-8)	Protected dug well	improved	30 -60 min	yes	Pit latrine without slab/open pit	Open field	improved	no	no	no	yes	improper	no	do not wash		No	No	No	No	unclean	Not infected
rural	One	03-May	poor	9	Female	06-Oct	not enroled		Protected dug well	improved	30 -60 min	yes	Pit latrine without slab/open pit	Open field	improved	no	no	no	yes	improper	no	do not wash		No	No	No	No	unclean	Not infected
rural	One	above 5	poor	8	Male	Nov-16	not enroled		protectedspring	improved	30 -60 min	yes	Pit latrine without slab/open pit	Open field	improved	no	no	no	yes	improper	no	do not wash		No	Yes	Yes	No	unclean	Not infected
rural	two or more	above 5	medium	11	Female	Nov-16	enroled	Second cycle(5-8)	protectedspring	improved	30 -60 min	yes	Pit latrine without slab/open pit	Open field	improved	no	no	no	yes	improper	no	do not wash		No	No	Yes	No	unclean	Not infected
rural	One	03-May	rich	8	Female	06-Oct	not enroled		protectedspring	improved	30 -60 min	yes	Pit latrine without slab/open pit	Open field	improved	no	no	no	yes	improper	no	do not wash		No	No	No	No	unclean	Not infected
rural	two or more	above 5	poor	12	Female	Nov-16	not enroled		Protected dug well	improved	above 60 min	no	Composting toilet	Open field	improved	yes	yes	yes	no	improper	no	do not wash		No	No	No	No	clean	Trachoma infected
rural	One	01-Feb	rich	13	Male	Nov-16	enroled	First cycle (1-4)	Unprotected spring	unimproved	30 -60 min	yes	Composting toilet	Open field	improved	no	no	no	yes	improper	no	do not wash		Yes	No	No	No	unclean	Trachoma infected
rural	One	03-May	poor	11	Female	Nov-16	enroled	First cycle (1-4)	Unprotected spring	unimproved	30 -60 min	yes	Composting toilet	Open field	improved	no	no	no	yes	improper	no	do not wash		No	Yes	No	No	unclean	Trachoma infected
rural	One	03-May	poor	13	Female	Nov-16	enroled	Second cycle(5-8)	Unprotected spring	unimproved	1-30 minute	yes	Composting toilet	Open field	improved	no	no	no	yes	improper	no	do not wash		No	No	No	No	unclean	Trachoma infected
rural	two or more	above 5	poor	11	Female	Nov-16	enroled	First cycle (1-4)	Unprotected spring	unimproved	30 -60 min	yes	Composting toilet	Open field	improved	yes	yes	yes	no	improper	no	do not wash		Yes	No	No	No	unclean	Trachoma infected
rural	two or more	above 5	poor	11	Male	Nov-16	not enroled		Unprotected spring	unimproved	30 -60 min	yes	Composting toilet	Open field	improved	yes	yes	yes	no	proper	no	do not wash		Yes	Yes	No	No	unclean	Trachoma infected
rural	One	above 5	medium	13	Male	Nov-16	not enroled		Unprotected spring	unimproved	30 -60 min	yes	Composting toilet	Open field	improved	no	no	no	yes	improper	no	do not wash		Yes	No	No	No	unclean	Trachoma infected
rural	One	above 5	medium	13	Male	Nov-16	not enroled		Unprotected spring	unimproved	30 -60 min	yes	Composting toilet	Open field	improved	no	no	no	yes	improper	no	do not wash		Yes	No	No	No	unclean	Trachoma infected
rural	two or more	03-May	poor	10	Male	06-Oct	not enroled		Unprotected spring	unimproved	30 -60 min	yes	Composting toilet	Open field	improved	no	no	no	yes	improper	no	do not wash		No	No	No	No	unclean	Trachoma infected
rural	two or more	above 5	medium	12	Male	Nov-16	not enroled		Unprotected spring	unimproved	30 -60 min	yes	Composting toilet	Open field	improved	no	no	no	yes	improper	no	do not wash		Yes	No	No	No	unclean	Trachoma infected
rural	One	above 5	medium	13	Female	Nov-16	not enroled		Unprotected spring	unimproved	30 -60 min	yes	Composting toilet	Open field	improved	no	no	no	yes	improper	no	do not wash		Yes	No	No	No	unclean	Trachoma infected
rural	One	above 5	rich	13	Female	Nov-16	enroled	Second cycle(5-8)	Unprotected spring	unimproved	30 -60 min	yes	Composting toilet	Open field	improved	no	no	no	yes	improper	no	do not wash		Yes	No	No	No	unclean	Trachoma infected
rural	two or more	01-Feb	poor	12	Male	Nov-16	enroled	First cycle (1-4)	Unprotected spring	unimproved	1-30 minute	yes	Composting toilet	Open field	improved	no	no	no	yes	improper	no	do not wash		Yes	No	No	No	unclean	Trachoma infected
rural	two or more	03-May	poor	11	Male	Nov-16	enroled	First cycle (1-4)	Surface water (river, dam, lake, pond, stream, canal, irrigation hannels)	unimproved	30 -60 min	yes	Composting toilet	Open field	improved	yes	yes	yes	no	proper	no	do not wash		Yes	No	No	No	unclean	Trachoma infected
rural	two or more	03-May	poor	10	Female	06-Oct	enroled	First cycle (1-4)	Surface water (river, dam, lake, pond, stream, canal, irrigation hannels)	unimproved	30 -60 min	yes	Composting toilet	Open field	improved	no	no	no	yes	improper	no	do not wash		No	No	No	No	unclean	Trachoma infected
rural	two or more	03-May	medium	11	Male	Nov-16	enroled	First cycle (1-4)	Unprotected spring	unimproved	30 -60 min	yes	Composting toilet	Open field	improved	yes	yes	yes	no	proper	no	do not wash		Yes	No	No	No	unclean	Trachoma infected
rural	One	03-May	medium	9	Male	06-Oct	enroled	First cycle (1-4)	Unprotected spring	unimproved	30 -60 min	yes	Composting toilet	Open field	improved	yes	yes	yes	no	improper	no	do not wash		No	No	No	No	unclean	Trachoma infected
rural	two or more	03-May	poor	10	Male	06-Oct	enroled	First cycle (1-4)	Unprotected spring	unimproved	30 -60 min	yes	Composting toilet	Open field	improved	yes	yes	yes	no	proper	no	do not wash		No	No	No	No	unclean	Trachoma infected
rural	One	03-May	poor	8	Female	06-Oct	enroled	First cycle (1-4)	Unprotected spring	unimproved	30 -60 min	yes	Composting toilet	Open field	improved	yes	yes	yes	no	proper	no	do not wash		No	Yes	No	No	unclean	Trachoma infected
rural	two or more	01-Feb	medium	10	Male	06-Oct	not enroled		Unprotected spring	unimproved	30 -60 min	yes	Composting toilet	Open field	improved	yes	yes	yes	no	improper	no	do not wash		No	No	No	No	clean	Trachoma infected
rural	One	01-Feb	medium	8	Female	06-Oct	enroled	First cycle (1-4)	Unprotected spring	unimproved	30 -60 min	yes	Composting toilet	Open field	improved	yes	yes	yes	no	improper	no	do not wash		No	Yes	No	No	unclean	Trachoma infected
rural	One	03-May	poor	9	Male	06-Oct	not enroled		Unprotected spring	unimproved	30 -60 min	yes	Composting toilet	Open field	improved	no	no	no	yes	improper	no	do not wash		No	No	No	No	unclean	Trachoma infected
rural	One	03-May	medium	9	Female	06-Oct	not enroled		Unprotected spring	unimproved	30 -60 min	yes	Composting toilet	Open field	improved	no	no	no	yes	improper	no	do not wash		No	Yes	No	No	unclean	Trachoma infected
rural	two or more	03-May	poor	11	Female	Nov-16	enroled	First cycle (1-4)	Unprotected spring	unimproved	30 -60 min	yes	Composting toilet	Open field	improved	no	no	no	yes	improper	no	do not wash		No	No	No	No	unclean	Trachoma infected
rural	One	03-May	medium	12	Male	Nov-16	enroled	Second cycle(5-8)	Unprotected spring	unimproved	30 -60 min	yes	Composting toilet	Open field	improved	no	no	no	yes	improper	no	do not wash		Yes	No	No	No	unclean	Trachoma infected
rural	One	01-Feb	poor	9	Male	06-Oct	not enroled		Unprotected spring	unimproved	30 -60 min	yes	Composting toilet	Open field	improved	no	no	no	yes	improper	no	do not wash		No	No	No	No	unclean	Trachoma infected
rural	One	01-Feb	poor	8	Female	06-Oct	enroled	First cycle (1-4)	Unprotected spring	unimproved	30 -60 min	yes	Composting toilet	Open field	improved	no	no	no	yes	improper	no	do not wash		No	Yes	No	No	unclean	Trachoma infected
rural	two or more	01-Feb	poor	11	Female	Nov-16	enroled	First cycle (1-4)	Unprotected spring	unimproved	30 -60 min	yes	Composting toilet	Open field	improved	no	no	no	yes	improper	no	do not wash		No	No	No	No	unclean	Trachoma infected
rural	One	above 5	poor	9	Male	06-Oct	not enroled		Unprotected dug well	unimproved	30 -60 min	yes	Composting toilet	Open field	improved	no	no	no	yes	improper	no	do not wash		No	No	No	No	unclean	Trachoma infected
rural	two or more	01-Feb	poor	10	Male	06-Oct	enroled	First cycle (1-4)	Unprotected dug well	unimproved	30 -60 min	yes	Composting toilet	Open field	improved	no	no	no	yes	improper	no	do not wash		No	No	No	No	unclean	Trachoma infected
rural	One	above 5	poor	9	Male	06-Oct	not enroled		Surface water (river, dam, lake, pond, stream, canal, irrigation hannels)	unimproved	30 -60 min	yes	Composting toilet	Open field	improved	no	no	no	no	improper	no	do not wash		No	No	No	Yes	unclean	Trachoma infected
rural	One	above 5	poor	9	Male	06-Oct	not enroled		Surface water (river, dam, lake, pond, stream, canal, irrigation hannels)	unimproved	30 -60 min	yes	Composting toilet	Open field	improved	no	no	no	yes	improper	no	do not wash		No	No	No	No	unclean	Trachoma infected
rural	One	03-May	poor	9	Female	06-Oct	not enroled		Surface water (river, dam, lake, pond, stream, canal, irrigation hannels)	unimproved	30 -60 min	yes	Composting toilet	Open field	improved	no	no	no	yes	improper	no	do not wash		No	No	No	No	unclean	Trachoma infected
rural	One	03-May	medium	8	Female	06-Oct	not enroled		Surface water (river, dam, lake, pond, stream, canal, irrigation hannels)	unimproved	30 -60 min	yes	Composting toilet	Open field	improved	no	no	no	yes	improper	no	do not wash		No	Yes	No	No	unclean	Trachoma infected
rural	One	03-May	poor	8	Female	06-Oct	enroled	First cycle (1-4)	Surface water (river, dam, lake, pond, stream, canal, irrigation hannels)	unimproved	30 -60 min	yes	Composting toilet	Open field	improved	no	no	no	yes	improper	no	do not wash		No	Yes	No	No	unclean	Trachoma infected
rural	One	01-Feb	medium	12	Male	Nov-16	enroled	First cycle (1-4)	Surface water (river, dam, lake, pond, stream, canal, irrigation hannels)	unimproved	30 -60 min	yes	Composting toilet	Open field	improved	no	no	no	yes	improper	no	do not wash		Yes	No	No	No	unclean	Trachoma infected
rural	One	above 5	poor	13	Male	Nov-16	not enroled		Surface water (river, dam, lake, pond, stream, canal, irrigation hannels)	unimproved	1-30 minute	yes	Composting toilet	Open field	improved	no	no	no	yes	improper	no	do not wash		Yes	No	No	No	unclean	Trachoma infected
rural	two or more	01-Feb	medium	10	Female	06-Oct	not enroled		Public tap/standpipe	improved	30 -60 min	yes	Composting toilet	Open field	improved	no	no	no	yes	improper	no	do not wash		No	No	No	No	unclean	Trachoma infected
rural	two or more	above 5	medium	11	Female	Nov-16	not enroled		Public tap/standpipe	improved	30 -60 min	yes	Composting toilet	Open field	improved	no	no	no	yes	improper	no	do not wash		No	No	No	No	unclean	Trachoma infected
rural	One	above 5	medium	12	Female	Nov-16	not enroled		Public tap/standpipe	improved	30 -60 min	yes	Composting toilet	Open field	improved	no	no	no	yes	improper	no	do not wash		No	No	No	No	clean	Trachoma infected
rural	One	above 5	medium	13	Male	Nov-16	not enroled		Protected dug well	improved	30 -60 min	yes	Composting toilet	Open field	improved	no	no	no	yes	improper	no	do not wash		Yes	No	No	No	unclean	Trachoma infected
rural	two or more	01-Feb	medium	11	Male	Nov-16	not enroled		Protected dug well	improved	30 -60 min	yes	Composting toilet	Open field	improved	no	no	no	yes	improper	no	do not wash		No	No	No	No	unclean	Trachoma infected
rural	One	01-Feb	poor	12	Male	Nov-16	not enroled		Protected dug well	improved	30 -60 min	yes	Composting toilet	Open field	improved	no	no	no	yes	improper	no	do not wash		No	No	No	No	unclean	Trachoma infected
rural	One	01-Feb	poor	8	Male	Nov-16	not enroled		protectedspring	improved	30 -60 min	yes	Composting toilet	Open field	improved	no	no	no	yes	improper	no	do not wash		No	No	No	No	clean	Trachoma infected
rural	two or more	above 5	poor	10	Male	06-Oct	not enroled		protectedspring	improved	30 -60 min	yes	Composting toilet	Open field	improved	no	no	no	yes	improper	no	do not wash		No	No	No	No	clean	Trachoma infected
rural	One	above 5	medium	12	Female	Nov-16	not enroled		protectedspring	improved	30 -60 min	yes	Composting toilet	Open field	improved	no	no	no	yes	improper	no	do not wash		No	No	No	No	clean	Trachoma infected
rural	two or more	above 5	poor	11	Female	Nov-16	enroled	First cycle (1-4)	Rainwater collection	improved	above 60 min	yes	Composting toilet	Open field	improved	yes	yes	yes	no	improper	no	do not wash		Yes	No	No	No	unclean	Trachoma infected
urban	two or more	above 5	medium	10	Male	06-Oct	enroled	First cycle (1-4)	Rainwater collection	improved	30 -60 min	yes	No facilities or bush or field	Open field	improved	no	no	no	yes	improper	no	do not wash		No	Yes	No	No	clean	Trachoma infected
urban	two or more	above 5	medium	10	Male	06-Oct	enroled	First cycle (1-4)	Piped water into dwelling	improved	30 -60 min	yes	No facilities or bush or field	Open field	improved	no	no	no	yes	improper	no	do not wash		No	Yes	No	No	unclean	Trachoma infected
rural	One	above 5	medium	13	Male	Nov-16	not enroled		Unprotected dug well	unimproved	above 60 min	yes	communal latrine	latrine	improved	no	no	no	yes	improper	no	do not wash		Yes	No	No	No	clean	Trachoma infected
rural	One	above 5	poor	8	Male	Nov-16	enroled	Second cycle(5-8)	Unprotected dug well	unimproved	above 60 min	yes	communal latrine	latrine	improved	no	no	no	yes	improper	no	do not wash		No	No	No	No	clean	Trachoma infected
rural	two or more	above 5	medium	9	Male	06-Oct	enroled	First cycle (1-4)	Unprotected spring	unimproved	30 -60 min	yes	communal latrine	latrine	improved	no	no	no	no	improper	no	do not wash		No	No	No	Yes	clean	Trachoma infected
rural	two or more	03-May	rich	10	Male	06-Oct	enroled	First cycle (1-4)	Unprotected spring	unimproved	30 -60 min	yes	communal latrine	latrine	improved	yes	yes	yes	no	proper	no	do not wash		No	No	No	No	clean	Trachoma infected
rural	two or more	03-May	medium	9	Female	06-Oct	not enroled		Unprotected spring	unimproved	above 60 min	yes	communal latrine	latrine	improved	yes	yes	yes	no	proper	no	do not wash		No	No	No	No	clean	Trachoma infected
rural	two or more	03-May	medium	11	Male	Nov-16	enroled	First cycle (1-4)	Unprotected spring	unimproved	30 -60 min	yes	communal latrine	latrine	improved	yes	yes	yes	no	proper	no	do not wash		Yes	No	No	No	unclean	Trachoma infected
rural	two or more	above 5	poor	9	Male	06-Oct	enroled	First cycle (1-4)	Unprotected spring	unimproved	30 -60 min	yes	communal latrine	latrine	improved	no	no	no	no	improper	no	do not wash		No	No	No	Yes	clean	Trachoma infected
rural	two or more	above 5	poor	11	Male	Nov-16	not enroled		Unprotected spring	unimproved	above 60 min	yes	communal latrine	latrine	improved	no	no	no	yes	improper	no	do not wash		Yes	No	No	No	unclean	Trachoma infected
rural	One	above 5	poor	12	Male	Nov-16	enroled	First cycle (1-4)	Unprotected spring	unimproved	above 60 min	yes	communal latrine	latrine	improved	no	no	no	yes	improper	no	do not wash		No	Yes	No	No	clean	Trachoma infected
rural	two or more	03-May	rich	11	Male	Nov-16	enroled	First cycle (1-4)	Unprotected spring	unimproved	30 -60 min	yes	communal latrine	latrine	improved	no	no	no	yes	improper	no	do not wash		No	No	No	No	clean	Trachoma infected
rural	two or more	03-May	rich	12	Male	Nov-16	enroled	Second cycle(5-8)	Unprotected spring	unimproved	30 -60 min	yes	communal latrine	latrine	improved	no	no	no	yes	improper	no	do not wash		No	No	No	No	clean	Trachoma infected
rural	One	01-Feb	rich	12	Male	Nov-16	not enroled		Unprotected spring	unimproved	30 -60 min	yes	communal latrine	latrine	improved	no	no	no	yes	improper	no	do not wash		No	No	No	No	clean	Trachoma infected
rural	two or more	01-Feb	medium	10	Female	06-Oct	not enroled		Unprotected spring	unimproved	30 -60 min	yes	communal latrine	latrine	improved	no	no	no	yes	improper	no	do not wash		No	No	No	No	clean	Trachoma infected
rural	two or more	above 5	poor	7	Male	06-Oct	not enroled		Unprotected spring	unimproved	30 -60 min	yes	communal latrine	latrine	improved	no	no	no	yes	improper	no	do not wash		No	No	Yes	No	clean	Trachoma infected
rural	One	above 5	medium	13	Female	Nov-16	enroled	First cycle (1-4)	Unprotected spring	unimproved	30 -60 min	yes	communal latrine	latrine	improved	no	no	no	yes	improper	no	do not wash		Yes	Yes	No	No	clean	Trachoma infected
rural	two or more	03-May	poor	11	Male	Nov-16	enroled	First cycle (1-4)	Surface water (river, dam, lake, pond, stream, canal, irrigation hannels)	unimproved	30 -60 min	yes	communal latrine	latrine	improved	yes	yes	yes	no	proper	no	do not wash		Yes	No	No	No	clean	Trachoma infected
rural	two or more	03-May	poor	9	Male	06-Oct	not enroled		Surface water (river, dam, lake, pond, stream, canal, irrigation hannels)	unimproved	30 -60 min	yes	communal latrine	latrine	improved	no	no	no	no	improper	no	do not wash		No	No	No	Yes	clean	Trachoma infected
rural	two or more	03-May	medium	9	Male	06-Oct	not enroled		Surface water (river, dam, lake, pond, stream, canal, irrigation hannels)	unimproved	30 -60 min	yes	communal latrine	latrine	improved	no	no	no	no	improper	no	do not wash		No	No	No	Yes	clean	Trachoma infected
rural	two or more	03-May	poor	9	Female	06-Oct	enroled	First cycle (1-4)	Surface water (river, dam, lake, pond, stream, canal, irrigation hannels)	unimproved	30 -60 min	yes	communal latrine	latrine	improved	yes	yes	yes	no	proper	no	do not wash		No	No	No	No	clean	Trachoma infected
rural	One	above 5	medium	12	Male	Nov-16	not enroled		Surface water (river, dam, lake, pond, stream, canal, irrigation hannels)	unimproved	above 60 min	yes	communal latrine	latrine	improved	no	no	no	yes	improper	no	do not wash		Yes	No	No	No	clean	Trachoma infected
rural	One	above 5	medium	12	Male	Nov-16	not enroled		Surface water (river, dam, lake, pond, stream, canal, irrigation hannels)	unimproved	above 60 min	yes	communal latrine	latrine	improved	no	no	no	yes	improper	no	do not wash		Yes	No	No	No	clean	Trachoma infected
rural	One	above 5	poor	12	Male	Nov-16	enroled	First cycle (1-4)	Surface water (river, dam, lake, pond, stream, canal, irrigation hannels)	unimproved	above 60 min	yes	communal latrine	latrine	improved	no	no	no	yes	improper	no	do not wash		Yes	Yes	No	No	clean	Trachoma infected
rural	two or more	03-May	poor	11	Male	Nov-16	enroled	First cycle (1-4)	Surface water (river, dam, lake, pond, stream, canal, irrigation hannels)	unimproved	30 -60 min	yes	communal latrine	latrine	improved	no	no	no	yes	improper	no	do not wash		No	Yes	No	No	unclean	Trachoma infected
rural	two or more	03-May	rich	11	Male	Nov-16	enroled	First cycle (1-4)	Surface water (river, dam, lake, pond, stream, canal, irrigation hannels)	unimproved	30 -60 min	yes	communal latrine	latrine	improved	no	no	no	yes	improper	no	do not wash		No	No	No	No	unclean	Trachoma infected
rural	One	03-May	poor	12	Male	Nov-16	enroled	Second cycle(5-8)	Surface water (river, dam, lake, pond, stream, canal, irrigation hannels)	unimproved	30 -60 min	yes	communal latrine	latrine	improved	no	no	no	yes	improper	no	do not wash		No	Yes	No	No	clean	Trachoma infected
rural	two or more	01-Feb	medium	11	Female	Nov-16	not enroled		Surface water (river, dam, lake, pond, stream, canal, irrigation hannels)	unimproved	30 -60 min	yes	communal latrine	latrine	improved	no	no	no	yes	improper	no	do not wash		No	No	No	No	clean	Trachoma infected
rural	two or more	01-Feb	poor	9	Male	06-Oct	not enroled		Surface water (river, dam, lake, pond, stream, canal, irrigation hannels)	unimproved	30 -60 min	yes	communal latrine	latrine	improved	no	no	no	yes	improper	no	do not wash		No	No	No	No	clean	Trachoma infected
rural	One	above 5	medium	13	Male	Nov-16	not enroled		Surface water (river, dam, lake, pond, stream, canal, irrigation hannels)	unimproved	30 -60 min	yes	3	latrine	improved	no	no	no	yes	improper	no	do not wash		No	No	No	No	clean	Trachoma infected
rural	two or more	03-May	poor	7	Male	06-Oct	not enroled		Surface water (river, dam, lake, pond, stream, canal, irrigation hannels)	unimproved	30 -60 min	yes	3	latrine	improved	no	no	no	yes	improper	no	do not wash		No	No	No	No	clean	Trachoma infected
rural	two or more	03-May	medium	12	Male	Nov-16	enroled	Second cycle(5-8)	Surface water (river, dam, lake, pond, stream, canal, irrigation hannels)	unimproved	30 -60 min	yes	3	latrine	improved	no	no	no	yes	improper	no	do not wash		No	No	No	No	clean	Trachoma infected
rural	two or more	01-Feb	medium	12	Female	Nov-16	not enroled		Surface water (river, dam, lake, pond, stream, canal, irrigation hannels)	unimproved	30 -60 min	yes	3	latrine	improved	no	no	no	yes	improper	no	do not wash		No	No	No	No	clean	Trachoma infected
rural	two or more	01-Feb	poor	9	Male	06-Oct	not enroled		Surface water (river, dam, lake, pond, stream, canal, irrigation hannels)	unimproved	30 -60 min	yes	3	latrine	improved	no	no	no	yes	improper	no	do not wash		No	No	No	No	clean	Trachoma infected
rural	two or more	03-May	medium	12	Male	Nov-16	enroled	Second cycle(5-8)	Rainwater collection	improved	30 -60 min	yes	3	latrine	improved	no	no	no	yes	improper	no	do not wash		No	No	No	No	clean	Trachoma infected
rural	One	01-Feb	rich	12	Male	Nov-16	enroled	Second cycle(5-8)	Rainwater collection	improved	1-30 minute	yes	3	latrine	improved	no	no	no	yes	improper	no	do not wash		No	No	No	No	clean	Trachoma infected
rural	two or more	above 5	poor	7	Male	06-Oct	not enroled		Rainwater collection	improved	30 -60 min	yes	3	latrine	improved	no	no	no	yes	improper	no	do not wash		No	No	Yes	No	clean	Trachoma infected
rural	two or more	03-May	poor	7	Male	06-Oct	not enroled		Rainwater collection	improved	30 -60 min	yes	3	latrine	improved	no	no	no	yes	improper	no	do not wash		No	No	No	No	unclean	Trachoma infected
rural	two or more	03-May	poor	10	Male	06-Oct	enroled	First cycle (1-4)	Piped water into dwelling	improved	30 -60 min	yes	3	latrine	improved	no	no	no	yes	improper	no	do not wash		No	No	No	No	clean	Trachoma infected
rural	two or more	03-May	poor	9	Male	06-Oct	not enroled		Piped water into dwelling	improved	30 -60 min	yes	3	latrine	improved	no	no	no	yes	improper	no	do not wash		No	No	No	No	unclean	Trachoma infected
rural	One	03-May	poor	8	Male	06-Oct	enroled	First cycle (1-4)	Piped water into dwelling	improved	30 -60 min	yes	3	latrine	improved	no	no	no	yes	improper	no	do not wash		No	No	Yes	No	clean	Trachoma infected
rural	two or more	03-May	medium	7	Male	06-Oct	enroled	First cycle (1-4)	Piped water into dwelling	improved	30 -60 min	yes	3	latrine	improved	no	no	no	yes	improper	no	do not wash		No	No	Yes	No	clean	Trachoma infected
rural	two or more	01-Feb	poor	9	Female	06-Oct	enroled	First cycle (1-4)	Piped water into dwelling	improved	30 -60 min	yes	3	latrine	improved	no	no	no	yes	improper	no	do not wash		No	No	No	No	unclean	Trachoma infected
rural	two or more	above 5	poor	9	Male	06-Oct	not enroled		Public tap/standpipe	improved	30 -60 min	yes	3	latrine	improved	no	no	no	no	improper	no	do not wash		No	Yes	No	Yes	clean	Trachoma infected
rural	One	above 5	poor	12	Male	Nov-16	enroled	First cycle (1-4)	Public tap/standpipe	improved	30 -60 min	yes	3	latrine	improved	no	no	no	no	improper	no	do not wash		Yes	Yes	Yes	Yes	clean	Trachoma infected
rural	two or more	above 5	poor	7	Male	06-Oct	not enroled		Public tap/standpipe	improved	1-30 minute	yes	3	latrine	improved	yes	no	no	no	improper	no	do not wash		No	No	Yes	No	clean	Trachoma infected
rural	One	above 5	poor	14	Male	Nov-16	enroled	Second cycle(5-8)	Public tap/standpipe	improved	30 -60 min	yes	3	latrine	improved	no	no	no	yes	improper	no	do not wash		No	No	No	No	clean	Trachoma infected
rural	One	03-May	poor	8	Male	06-Oct	enroled	First cycle (1-4)	Public tap/standpipe	improved	30 -60 min	yes	3	latrine	improved	no	no	no	yes	improper	no	do not wash		No	No	No	No	clean	Trachoma infected
rural	One	01-Feb	medium	13	Male	Nov-16	enroled	Second cycle(5-8)	Public tap/standpipe	improved	30 -60 min	yes	3	latrine	improved	no	no	no	yes	improper	no	do not wash		No	No	No	No	clean	Trachoma infected
rural	One	above 5	poor	12	Male	Nov-16	enroled	First cycle (1-4)	Protected dug well	improved	above 60 min	yes	3	latrine	improved	no	no	no	yes	improper	no	do not wash		Yes	No	No	No	clean	Trachoma infected
rural	One	above 5	rich	12	Female	Nov-16	enroled	First cycle (1-4)	Protected dug well	improved	30 -60 min	yes	3	latrine	improved	no	no	no	yes	improper	no	do not wash		Yes	No	No	No	clean	Trachoma infected
rural	One	01-Feb	poor	8	Male	06-Oct	not enroled		Protected dug well	improved	30 -60 min	yes	3	latrine	improved	no	no	no	yes	improper	no	do not wash		No	No	No	No	clean	Trachoma infected
rural	two or more	above 5	poor	11	Male	Nov-16	enroled	First cycle (1-4)	protectedspring	improved	above 60 min	yes	3	latrine	improved	yes	yes	yes	no	proper	no	do not wash		Yes	No	No	No	clean	Trachoma infected
rural	One	03-May	poor	8	Female	06-Oct	enroled	First cycle (1-4)	protectedspring	improved	30 -60 min	yes	3	latrine	improved	yes	yes	yes	no	proper	no	do not wash		No	Yes	No	No	clean	Trachoma infected
rural	two or more	03-May	medium	12	Male	Nov-16	not enroled		protectedspring	improved	above 60 min	yes	3	latrine	improved	no	no	no	yes	improper	no	do not wash		No	No	No	No	clean	Trachoma infected
rural	two or more	above 5	poor	11	Male	Nov-16	not enroled		protectedspring	improved	30 -60 min	yes	3	latrine	improved	no	no	no	yes	improper	no	do not wash		No	No	No	No	clean	Trachoma infected
rural	two or more	03-May	poor	10	Male	06-Oct	enroled	First cycle (1-4)	protectedspring	improved	30 -60 min	yes	3	latrine	improved	no	no	no	yes	improper	no	do not wash		No	No	No	No	clean	Trachoma infected
urban	One	03-May	poor	9	Male	06-Oct	not enroled		Unprotected dug well	unimproved	30 -60 min	yes	Pit latrine without slab/open pit	latrine	improved	no	no	no	no	improper	no	do not wash		Yes	Yes	Yes	Yes	unclean	Trachoma infected
urban	One	above 5	poor	13	Male	Nov-16	not enroled		Surface water (river, dam, lake, pond, stream, canal, irrigation hannels)	unimproved	30 -60 min	yes	Pit latrine without slab/open pit	latrine	improved	yes	no	no	no	improper	no	do not wash		No	Yes	No	No	unclean	Trachoma infected
urban	two or more	above 5	poor	12	Male	Nov-16	enroled	First cycle (1-4)	Surface water (river, dam, lake, pond, stream, canal, irrigation hannels)	unimproved	30 -60 min	yes	Pit latrine without slab/open pit	latrine	improved	no	no	no	yes	improper	no	do not wash		Yes	Yes	No	No	unclean	Trachoma infected
urban	One	01-Feb	poor	8	Male	06-Oct	enroled	First cycle (1-4)	Unprotected dug well	unimproved	30 -60 min	yes	Pit latrine without slab/open pit	latrine	improved	no	no	no	yes	improper	no	do not wash		No	Yes	No	No	unclean	Trachoma infected
urban	two or more	01-Feb	rich	10	Male	06-Oct	enroled	First cycle (1-4)	Surface water (river, dam, lake, pond, stream, canal, irrigation hannels)	unimproved	30 -60 min	yes	Pit latrine without slab/open pit	latrine	improved	no	no	no	yes	improper	no	do not wash		No	No	No	No	clean	Trachoma infected
urban	two or more	01-Feb	rich	11	Male	Nov-16	not enroled		Surface water (river, dam, lake, pond, stream, canal, irrigation hannels)	unimproved	30 -60 min	yes	Pit latrine without slab/open pit	latrine	improved	yes	yes	yes	yes	improper	no	do not wash		Yes	No	No	No	unclean	Trachoma infected
urban	two or more	above 5	poor	9	Female	06-Oct	enroled	First cycle (1-4)	Piped water into dwelling	improved	above 60 min	yes	Pit latrine without slab/open pit	latrine	improved	no	no	no	yes	improper	no	do not wash		Yes	Yes	No	No	clean	Trachoma infected
urban	One	above 5	medium	9	Female	06-Oct	not enroled		Unprotected spring	unimproved	30 -60 min	yes	Pit latrine without slab/open pit	latrine	improved	no	no	no	yes	improper	no	do not wash		No	No	No	No	unclean	Not infected
urban	One	03-May	poor	8	Female	06-Oct	enroled	First cycle (1-4)	Surface water (river, dam, lake, pond, stream, canal, irrigation hannels)	unimproved	30 -60 min	yes	Pit latrine without slab/open pit	latrine	improved	no	no	no	yes	improper	no	do not wash		No	No	No	No	unclean	Not infected
urban	One	01-Feb	poor	8	Female	06-Oct	not enroled		Surface water (river, dam, lake, pond, stream, canal, irrigation hannels)	unimproved	30 -60 min	yes	Pit latrine without slab/open pit	latrine	improved	no	no	no	yes	improper	no	do not wash		No	No	No	No	unclean	Not infected
urban	One	03-May	medium	7	Female	06-Oct	not enroled		Piped water into dwelling	improved	30 -60 min	yes	Pit latrine without slab/open pit	latrine	improved	no	no	no	yes	improper	no	do not wash		No	No	Yes	No	clean	Not infected
urban	One	03-May	poor	8	Female	06-Oct	enroled	First cycle (1-4)	Public tap/standpipe	improved	30 -60 min	yes	Pit latrine without slab/open pit	latrine	improved	no	no	no	yes	improper	no	do not wash		No	No	No	No	unclean	Not infected
rural	One	01-Feb	poor	12	Male	Nov-16	not enroled		Rainwater collection	improved	30 -60 min	yes	Pit latrine without slab/open pit	latrine	improved	no	no	no	yes	improper	no	do not wash		No	No	No	No	unclean	Trachoma infected
rural	One	01-Feb	poor	8	Male	06-Oct	not enroled		Rainwater collection	improved	30 -60 min	yes	Pit latrine without slab/open pit	latrine	improved	no	no	no	yes	improper	no	do not wash		No	No	No	No	unclean	Trachoma infected
rural	One	01-Feb	poor	9	Female	06-Oct	enroled	First cycle (1-4)	Rainwater collection	improved	30 -60 min	yes	Pit latrine without slab/open pit	latrine	improved	no	no	no	yes	improper	no	do not wash		No	Yes	No	No	unclean	Trachoma infected
rural	two or more	01-Feb	poor	11	Male	Nov-16	not enroled		Piped water into dwelling	improved	30 -60 min	yes	Pit latrine without slab/open pit	latrine	improved	yes	yes	yes	yes	improper	no	do not wash		No	No	No	No	unclean	Trachoma infected
rural	One	above 5	medium	8	Male	06-Oct	not enroled		Piped water into dwelling	improved	30 -60 min	yes	Pit latrine without slab/open pit	latrine	improved	no	no	no	yes	improper	no	do not wash		No	No	No	No	unclean	Trachoma infected
rural	One	above 5	medium	12	Male	Nov-16	not enroled		Piped water into dwelling	improved	30 -60 min	yes	Pit latrine without slab/open pit	latrine	improved	no	no	no	yes	improper	no	do not wash		No	No	No	No	unclean	Trachoma infected
rural	One	03-May	poor	9	Male	06-Oct	enroled	First cycle (1-4)	Piped water into dwelling	improved	30 -60 min	yes	Pit latrine without slab/open pit	latrine	improved	no	no	no	yes	improper	no	do not wash		No	No	No	No	unclean	Trachoma infected
rural	One	03-May	rich	12	Male	Nov-16	enroled	First cycle (1-4)	Piped water into dwelling	improved	30 -60 min	yes	Pit latrine without slab/open pit	latrine	improved	no	no	no	yes	improper	no	do not wash		Yes	No	No	No	unclean	Trachoma infected
rural	One	01-Feb	poor	9	Male	06-Oct	not enroled		Piped water to yard/plot	improved	30 -60 min	yes	Pit latrine without slab/open pit	latrine	improved	no	no	no	yes	improper	no	do not wash		No	No	No	No	unclean	Trachoma infected
rural	One	03-May	poor	8	Male	06-Oct	not enroled		Public tap/standpipe	improved	30 -60 min	yes	Pit latrine without slab/open pit	latrine	improved	no	no	no	yes	improper	no	do not wash		No	Yes	No	No	unclean	Trachoma infected
rural	One	03-May	medium	13	Male	Nov-16	enroled	Second cycle(5-8)	Public tap/standpipe	improved	1-30 minute	yes	Pit latrine without slab/open pit	latrine	improved	no	no	no	yes	improper	no	do not wash		No	No	No	No	unclean	Trachoma infected
rural	One	above 5	medium	7	Male	06-Oct	enroled	First cycle (1-4)	Protected dug well	improved	30 -60 min	yes	Pit latrine without slab/open pit	latrine	improved	no	no	no	no	improper	no	do not wash		No	Yes	No	Yes	clean	Trachoma infected
rural	One	above 5	medium	12	Male	Nov-16	not enroled		Protected dug well	improved	30 -60 min	yes	Pit latrine without slab/open pit	latrine	improved	no	no	no	yes	improper	no	do not wash		Yes	No	No	No	unclean	Trachoma infected
rural	two or more	above 5	medium	11	Female	Nov-16	not enroled		protectedspring	improved	30 -60 min	yes	Pit latrine without slab/open pit	latrine	improved	yes	yes	yes	no	proper	no	do not wash		Yes	No	No	No	unclean	Trachoma infected
rural	One	above 5	medium	7	Male	06-Oct	not enroled		protectedspring	improved	30 -60 min	yes	Pit latrine without slab/open pit	latrine	improved	no	no	no	no	improper	no	do not wash		No	No	Yes	Yes	clean	Trachoma infected
rural	One	03-May	medium	8	Male	06-Oct	enroled	First cycle (1-4)	protectedspring	improved	30 -60 min	yes	Pit latrine without slab/open pit	latrine	improved	yes	yes	yes	no	proper	no	do not wash		No	No	No	No	unclean	Trachoma infected
rural	One	01-Feb	poor	9	Male	06-Oct	enroled	First cycle (1-4)	protectedspring	improved	30 -60 min	yes	Pit latrine without slab/open pit	latrine	improved	yes	yes	yes	no	proper	no	do not wash		No	No	No	No	unclean	Trachoma infected
rural	two or more	above 5	poor	10	Male	06-Oct	not enroled		protectedspring	improved	30 -60 min	yes	Pit latrine without slab/open pit	latrine	improved	no	no	no	yes	improper	no	do not wash		No	No	No	No	unclean	Trachoma infected
rural	One	03-May	poor	8	Female	06-Oct	not enroled		protectedspring	improved	30 -60 min	yes	Pit latrine without slab/open pit	latrine	improved	no	no	no	yes	improper	no	do not wash		No	Yes	No	No	unclean	Trachoma infected
rural	One	03-May	poor	8	Male	06-Oct	not enroled		Unprotected spring	unimproved	above 60 min	yes	Pit latrine without slab/open pit	latrine	improved	no	no	no	yes	improper	no	do not wash		No	No	No	No	unclean	Not infected
rural	One	above 5	medium	8	Male	06-Oct	enroled	First cycle (1-4)	Unprotected spring	unimproved	30 -60 min	yes	Pit latrine without slab/open pit	latrine	improved	no	no	no	yes	improper	no	do not wash		No	No	No	No	unclean	Not infected
rural	One	03-May	poor	12	Female	Nov-16	not enroled		Unprotected spring	unimproved	30 -60 min	yes	Pit latrine without slab/open pit	latrine	improved	no	no	no	yes	improper	no	do not wash		No	No	No	No	unclean	Not infected
rural	One	03-May	rich	8	Female	06-Oct	enroled	First cycle (1-4)	Unprotected spring	unimproved	30 -60 min	yes	Pit latrine without slab/open pit	latrine	improved	no	no	no	yes	improper	no	do not wash		No	No	No	No	unclean	Not infected
rural	One	above 5	poor	12	Female	Nov-16	not enroled		Unprotected spring	unimproved	above 60 min	yes	Pit latrine without slab/open pit	latrine	improved	no	no	no	yes	improper	no	do not wash		No	Yes	No	No	clean	Not infected
rural	One	03-May	rich	8	Female	Nov-16	not enroled		Unprotected spring	unimproved	above 60 min	yes	Pit latrine without slab/open pit	latrine	improved	no	no	no	yes	improper	no	do not wash		No	No	No	No	clean	Not infected
rural	two or more	03-May	medium	9	Female	06-Oct	enroled	First cycle (1-4)	Unprotected spring	unimproved	above 60 min	yes	Pit latrine without slab/open pit	latrine	improved	yes	yes	yes	yes	improper	no	do not wash		No	No	No	No	clean	Not infected
rural	One	01-Feb	rich	9	Female	06-Oct	not enroled		Unprotected spring	unimproved	above 60 min	yes	Pit latrine without slab/open pit	latrine	improved	yes	yes	yes	yes	improper	no	do not wash		No	No	No	No	unclean	Not infected
rural	One	01-Feb	rich	8	Male	Nov-16	enroled	Second cycle(5-8)	Unprotected spring	unimproved	above 60 min	yes	Pit latrine without slab/open pit	latrine	improved	no	no	no	yes	improper	no	do not wash		No	No	Yes	No	clean	Not infected
rural	One	above 5	rich	9	Male	06-Oct	not enroled		Unprotected spring	unimproved	30 -60 min	yes	Pit latrine without slab/open pit	latrine	improved	no	no	no	yes	improper	no	do not wash		No	Yes	No	No	unclean	Not infected
rural	One	03-May	poor	8	Female	Nov-16	enroled	Second cycle(5-8)	Unprotected spring	unimproved	30 -60 min	yes	Pit latrine without slab/open pit	latrine	improved	no	no	no	yes	improper	no	do not wash		No	No	No	No	unclean	Not infected
rural	One	01-Feb	rich	9	Female	06-Oct	not enroled		Unprotected spring	unimproved	30 -60 min	yes	Pit latrine without slab/open pit	latrine	improved	yes	yes	yes	yes	proper	no	do not wash		No	No	No	No	unclean	Not infected
rural	One	01-Feb	poor	8	Female	06-Oct	enroled	First cycle (1-4)	Unprotected spring	unimproved	30 -60 min	yes	Pit latrine without slab/open pit	latrine	improved	no	no	no	yes	improper	no	do not wash		No	No	No	No	unclean	Not infected
rural	One	above 5	poor	9	Female	06-Oct	enroled	First cycle (1-4)	Unprotected dug well	unimproved	30 -60 min	yes	Pit latrine without slab/open pit	latrine	improved	no	no	no	no	improper	no	do not wash		Yes	Yes	Yes	Yes	unclean	Not infected
rural	One	01-Feb	poor	8	Female	06-Oct	not enroled		Unprotected dug well	unimproved	above 60 min	yes	Pit latrine without slab/open pit	latrine	improved	no	no	no	yes	improper	no	do not wash		No	No	Yes	No	unclean	Not infected
rural	One	above 5	medium	9	Male	06-Oct	enroled	First cycle (1-4)	Unprotected dug well	unimproved	30 -60 min	yes	Pit latrine without slab/open pit	latrine	improved	no	no	no	yes	improper	no	do not wash		No	Yes	No	No	unclean	Not infected
rural	One	above 5	rich	8	Male	06-Oct	not enroled		Surface water (river, dam, lake, pond, stream, canal, irrigation hannels)	unimproved	above 60 min	yes	Pit latrine without slab/open pit	latrine	improved	no	no	no	yes	improper	no	do not wash		No	Yes	No	No	unclean	Not infected
rural	One	above 5	poor	8	Female	Nov-16	not enroled		Surface water (river, dam, lake, pond, stream, canal, irrigation hannels)	unimproved	above 60 min	yes	Pit latrine without slab/open pit	latrine	improved	no	no	no	yes	improper	no	do not wash		No	Yes	No	No	clean	Not infected
rural	One	01-Feb	rich	8	Female	Nov-16	enroled	Second cycle(5-8)	Surface water (river, dam, lake, pond, stream, canal, irrigation hannels)	unimproved	above 60 min	yes	Pit latrine without slab/open pit	latrine	improved	no	no	no	yes	improper	no	do not wash		Yes	No	No	No	clean	Not infected
rural	One	03-May	medium	9	Female	06-Oct	not enroled		Surface water (river, dam, lake, pond, stream, canal, irrigation hannels)	unimproved	30 -60 min	yes	Pit latrine without slab/open pit	latrine	improved	no	no	no	yes	improper	no	do not wash		No	No	No	No	unclean	Not infected
rural	One	03-May	rich	9	Female	06-Oct	enroled	First cycle (1-4)	Surface water (river, dam, lake, pond, stream, canal, irrigation hannels)	unimproved	30 -60 min	yes	Pit latrine without slab/open pit	latrine	improved	no	no	no	yes	improper	no	do not wash		Yes	No	No	No	unclean	Not infected
rural	One	03-May	medium	7	Female	06-Oct	enroled	First cycle (1-4)	Surface water (river, dam, lake, pond, stream, canal, irrigation hannels)	unimproved	30 -60 min	yes	Pit latrine without slab/open pit	latrine	improved	no	no	no	yes	improper	no	do not wash		No	No	No	No	clean	Not infected
rural	One	01-Feb	rich	9	Female	06-Oct	not enroled		Surface water (river, dam, lake, pond, stream, canal, irrigation hannels)	unimproved	30 -60 min	yes	Pit latrine without slab/open pit	latrine	improved	yes	yes	yes	yes	improper	no	do not wash		No	No	No	No	unclean	Not infected
rural	two or more	01-Feb	medium	11	Female	Nov-16	not enroled		Surface water (river, dam, lake, pond, stream, canal, irrigation hannels)	unimproved	30 -60 min	yes	Pit latrine without slab/open pit	latrine	improved	no	no	no	yes	improper	no	do not wash		Yes	No	No	No	unclean	Not infected
rural	One	01-Feb	poor	8	Female	06-Oct	enroled	First cycle (1-4)	Surface water (river, dam, lake, pond, stream, canal, irrigation hannels)	unimproved	30 -60 min	yes	Pit latrine without slab/open pit	latrine	improved	no	no	no	yes	improper	no	do not wash		No	No	No	No	unclean	Not infected
rural	two or more	above 5	medium	6	Male	06-Oct	enroled	First cycle (1-4)	Unprotected spring	unimproved	30 -60 min	yes	Pit latrine without slab/open pit	latrine	improved	no	no	no	no	improper	no	do not wash		No	No	Yes	Yes	unclean	Not infected
rural	two or more	03-May	poor	10	Female	06-Oct	enroled	First cycle (1-4)	Unprotected spring	unimproved	30 -60 min	yes	Pit latrine without slab/open pit	latrine	improved	no	no	no	no	improper	no	do not wash		No	No	Yes	Yes	clean	Not infected
rural	One	01-Feb	poor	9	Female	06-Oct	enroled	First cycle (1-4)	Rainwater collection	improved	30 -60 min	yes	Pit latrine without slab/open pit	latrine	improved	no	no	no	yes	improper	no	do not wash		No	No	No	No	unclean	Not infected
rural	two or more	01-Feb	rich	10	Female	06-Oct	enroled	First cycle (1-4)	Rainwater collection	improved	30 -60 min	yes	Pit latrine without slab/open pit	latrine	improved	no	no	no	yes	improper	no	do not wash		No	No	No	No	unclean	Not infected
rural	One	above 5	rich	8	Female	06-Oct	enroled	First cycle (1-4)	Piped water to yard/plot	improved	30 -60 min	yes	Pit latrine without slab/open pit	latrine	improved	no	no	no	yes	improper	no	do not wash		No	No	No	No	unclean	Not infected
rural	One	03-May	poor	9	Female	06-Oct	enroled	First cycle (1-4)	Public tap/standpipe	improved	30 -60 min	yes	Pit latrine without slab/open pit	latrine	improved	no	no	no	no	improper	no	do not wash		No	No	Yes	Yes	unclean	Not infected
rural	One	03-May	poor	8	Female	06-Oct	not enroled		Public tap/standpipe	improved	30 -60 min	yes	Pit latrine without slab/open pit	latrine	improved	no	no	no	yes	improper	no	do not wash		No	No	No	No	unclean	Not infected
rural	One	03-May	poor	12	Female	Nov-16	not enroled		Public tap/standpipe	improved	30 -60 min	yes	Pit latrine without slab/open pit	latrine	improved	no	no	no	yes	improper	no	do not wash		No	No	No	No	unclean	Not infected
rural	One	01-Feb	poor	8	Female	Nov-16	not enroled		Public tap/standpipe	improved	30 -60 min	yes	Pit latrine without slab/open pit	latrine	improved	no	no	no	yes	improper	no	do not wash		No	No	Yes	No	clean	Not infected
rural	One	03-May	medium	9	Female	06-Oct	not enroled		Protected dug well	improved	30 -60 min	yes	Pit latrine without slab/open pit	latrine	improved	no	no	no	yes	improper	no	do not wash		No	No	No	No	unclean	Not infected
rural	One	03-May	medium	8	Female	Nov-16	not enroled		protectedspring	improved	30 -60 min	yes	Pit latrine without slab/open pit	latrine	improved	no	no	no	yes	improper	no	do not wash		No	No	No	No	unclean	Not infected
rural	One	03-May	medium	8	Male	06-Oct	enroled	First cycle (1-4)	Unprotected spring	unimproved	30 -60 min	yes	Composting toilet	latrine	improved	yes	yes	yes	no	proper	no	do not wash		No	No	No	No	unclean	Trachoma infected
rural	One	03-May	medium	9	Male	06-Oct	enroled	First cycle (1-4)	Unprotected spring	unimproved	30 -60 min	yes	Composting toilet	latrine	improved	yes	yes	yes	no	improper	no	do not wash		No	No	No	No	unclean	Trachoma infected
rural	One	01-Feb	medium	13	Male	Nov-16	enroled	First cycle (1-4)	Unprotected spring	unimproved	30 -60 min	yes	Composting toilet	latrine	improved	no	no	no	yes	improper	no	do not wash		Yes	No	No	No	unclean	Trachoma infected
rural	two or more	03-May	poor	10	Male	06-Oct	enroled	First cycle (1-4)	Unprotected spring	unimproved	30 -60 min	yes	Composting toilet	latrine	improved	no	no	no	yes	improper	no	do not wash		No	No	No	No	clean	Trachoma infected
rural	two or more	above 5	poor	10	Male	06-Oct	enroled	First cycle (1-4)	Unprotected dug well	unimproved	30 -60 min	yes	Composting toilet	latrine	improved	no	no	no	yes	improper	no	do not wash		No	No	No	No	unclean	Trachoma infected
rural	One	above 5	poor	8	Male	06-Oct	not enroled		Unprotected spring	unimproved	30 -60 min	yes	Composting toilet	latrine	improved	no	no	no	no	improper	no	do not wash		No	No	No	Yes	unclean	Trachoma infected
rural	two or more	01-Feb	poor	10	Male	06-Oct	enroled	First cycle (1-4)	Unprotected spring	unimproved	30 -60 min	yes	Composting toilet	latrine	improved	no	no	no	yes	improper	no	do not wash		No	No	No	No	unclean	Trachoma infected
rural	two or more	01-Feb	medium	12	Male	Nov-16	not enroled		Unprotected spring	unimproved	30 -60 min	yes	Composting toilet	latrine	improved	no	no	no	yes	improper	no	do not wash		No	No	No	No	unclean	Trachoma infected
rural	One	01-Feb	medium	11	Female	Nov-16	not enroled		Unprotected spring	unimproved	30 -60 min	yes	Composting toilet	latrine	improved	no	no	no	yes	improper	no	do not wash		No	No	No	No	unclean	Trachoma infected
rural	One	above 5	medium	13	Male	Nov-16	not enroled		Unprotected spring	unimproved	30 -60 min	yes	Composting toilet	latrine	improved	no	no	no	yes	improper	no	do not wash		Yes	No	No	No	unclean	Trachoma infected
rural	One	01-Feb	poor	12	Male	Nov-16	enroled	Second cycle(5-8)	Unprotected spring	unimproved	1-30 minute	yes	Composting toilet	latrine	improved	no	no	no	yes	improper	no	do not wash		No	No	No	No	unclean	Trachoma infected
rural	two or more	above 5	poor	9	Female	06-Oct	enroled	First cycle (1-4)	Surface water (river, dam, lake, pond, stream, canal, irrigation hannels)	unimproved	30 -60 min	yes	Composting toilet	latrine	improved	no	no	no	no	improper	no	do not wash		No	No	No	Yes	clean	Trachoma infected
rural	One	01-Feb	rich	8	Male	06-Oct	enroled	First cycle (1-4)	Surface water (river, dam, lake, pond, stream, canal, irrigation hannels)	unimproved	30 -60 min	yes	Composting toilet	latrine	improved	no	no	no	no	improper	no	do not wash		No	No	No	Yes	unclean	Trachoma infected
rural	two or more	above 5	poor	10	Male	06-Oct	not enroled		Surface water (river, dam, lake, pond, stream, canal, irrigation hannels)	unimproved	30 -60 min	yes	Composting toilet	latrine	improved	no	no	no	yes	improper	no	do not wash		Yes	No	No	No	unclean	Trachoma infected
rural	two or more	03-May	poor	10	Male	06-Oct	not enroled		Surface water (river, dam, lake, pond, stream, canal, irrigation hannels)	unimproved	30 -60 min	yes	Composting toilet	latrine	improved	no	no	no	yes	improper	no	do not wash		Yes	Yes	No	No	unclean	Trachoma infected
rural	two or more	03-May	poor	11	Female	Nov-16	enroled	First cycle (1-4)	Surface water (river, dam, lake, pond, stream, canal, irrigation hannels)	unimproved	30 -60 min	yes	Composting toilet	latrine	improved	no	no	no	yes	improper	no	do not wash		No	Yes	No	No	unclean	Trachoma infected
rural	two or more	01-Feb	medium	10	Female	06-Oct	not enroled		Surface water (river, dam, lake, pond, stream, canal, irrigation hannels)	unimproved	30 -60 min	yes	Composting toilet	latrine	improved	no	no	no	yes	improper	no	do not wash		No	No	No	No	unclean	Trachoma infected
rural	One	above 5	poor	9	Male	06-Oct	not enroled		Unprotected spring	unimproved	30 -60 min	yes	Composting toilet	latrine	improved	no	no	no	no	improper	no	do not wash		No	No	No	Yes	unclean	Trachoma infected
rural	two or more	above 5	poor	11	Male	Nov-16	not enroled		Unprotected spring	unimproved	above 60 min	yes	Composting toilet	latrine	improved	yes	yes	yes	no	proper	no	do not wash		Yes	No	No	No	unclean	Trachoma infected
rural	One	03-May	rich	9	Male	06-Oct	enroled	First cycle (1-4)	Unprotected spring	unimproved	30 -60 min	yes	Composting toilet	latrine	improved	no	no	no	yes	improper	no	do not wash		No	No	No	No	unclean	Trachoma infected
rural	One	01-Feb	poor	9	Female	06-Oct	enroled	First cycle (1-4)	Unprotected spring	unimproved	30 -60 min	yes	Composting toilet	latrine	improved	no	no	no	yes	improper	no	do not wash		No	Yes	No	No	unclean	Trachoma infected
rural	One	above 5	poor	13	Male	Nov-16	enroled	First cycle (1-4)	Unprotected spring	unimproved	1-30 minute	yes	Composting toilet	latrine	improved	no	no	no	yes	improper	no	do not wash		Yes	Yes	No	No	unclean	Trachoma infected
rural	two or more	01-Feb	poor	11	Male	Nov-16	enroled	Second cycle(5-8)	Unprotected dug well	unimproved	30 -60 min	yes	Composting toilet	latrine	improved	no	no	no	yes	improper	no	do not wash		No	No	No	No	unclean	Trachoma infected
rural	One	above 5	medium	12	Male	Nov-16	not enroled		Surface water (river, dam, lake, pond, stream, canal, irrigation hannels)	unimproved	above 60 min	yes	Composting toilet	latrine	improved	no	no	no	yes	improper	no	do not wash		Yes	No	No	No	clean	Trachoma infected
rural	One	above 5	poor	9	Male	06-Oct	not enroled		Surface water (river, dam, lake, pond, stream, canal, irrigation hannels)	unimproved	30 -60 min	yes	Composting toilet	latrine	improved	no	no	no	yes	improper	no	do not wash		Yes	No	No	No	unclean	Trachoma infected
rural	One	above 5	poor	9	Female	06-Oct	enroled	First cycle (1-4)	Surface water (river, dam, lake, pond, stream, canal, irrigation hannels)	unimproved	30 -60 min	yes	Composting toilet	latrine	improved	no	no	no	yes	improper	no	do not wash		No	No	No	No	unclean	Trachoma infected
rural	One	above 5	poor	14	Male	Nov-16	enroled	Second cycle(5-8)	Surface water (river, dam, lake, pond, stream, canal, irrigation hannels)	unimproved	30 -60 min	yes	Composting toilet	latrine	improved	no	no	no	yes	improper	no	do not wash		No	No	No	No	clean	Trachoma infected
rural	One	03-May	poor	8	Female	06-Oct	enroled	First cycle (1-4)	Surface water (river, dam, lake, pond, stream, canal, irrigation hannels)	unimproved	30 -60 min	yes	Composting toilet	latrine	improved	no	no	no	yes	improper	no	do not wash		No	No	No	No	unclean	Trachoma infected
rural	One	03-May	poor	8	Female	06-Oct	enroled	First cycle (1-4)	Surface water (river, dam, lake, pond, stream, canal, irrigation hannels)	unimproved	30 -60 min	yes	Composting toilet	latrine	improved	no	no	no	yes	improper	no	do not wash		No	Yes	No	No	unclean	Trachoma infected
rural	two or more	03-May	medium	10	Male	06-Oct	enroled	First cycle (1-4)	Surface water (river, dam, lake, pond, stream, canal, irrigation hannels)	unimproved	30 -60 min	yes	Composting toilet	latrine	improved	no	no	no	yes	improper	no	do not wash		No	No	No	No	clean	Trachoma infected
rural	One	01-Feb	poor	9	Female	06-Oct	not enroled		Surface water (river, dam, lake, pond, stream, canal, irrigation hannels)	unimproved	30 -60 min	yes	Composting toilet	latrine	improved	no	no	no	yes	improper	no	do not wash		No	No	No	No	unclean	Trachoma infected
rural	One	01-Feb	poor	8	Male	06-Oct	not enroled		Surface water (river, dam, lake, pond, stream, canal, irrigation hannels)	unimproved	30 -60 min	yes	Composting toilet	latrine	improved	no	no	no	yes	improper	no	do not wash		No	No	No	No	unclean	Trachoma infected
rural	two or more	01-Feb	medium	11	Male	Nov-16	not enroled		Protected dug well	improved	30 -60 min	yes	Composting toilet	latrine	improved	no	no	no	yes	improper	no	do not wash		No	No	No	No	unclean	Trachoma infected
rural	two or more	01-Feb	rich	11	Female	Nov-16	not enroled		Protected dug well	improved	30 -60 min	yes	Composting toilet	latrine	improved	no	no	no	yes	improper	no	do not wash		No	No	No	No	clean	Trachoma infected
rural	two or more	above 5	poor	11	Male	Nov-16	not enroled		Protected dug well	improved	30 -60 min	yes	Composting toilet	latrine	improved	no	no	no	yes	improper	no	do not wash		Yes	No	No	No	unclean	Trachoma infected
rural	two or more	above 5	poor	11	Male	Nov-16	not enroled		protectedspring	improved	30 -60 min	yes	Composting toilet	latrine	improved	yes	yes	yes	no	proper	no	do not wash		Yes	No	No	No	unclean	Trachoma infected
rural	two or more	above 5	poor	11	Male	Nov-16	enroled	First cycle (1-4)	protectedspring	improved	30 -60 min	yes	Composting toilet	latrine	improved	yes	yes	yes	no	proper	no	do not wash		Yes	No	No	No	unclean	Trachoma infected
rural	One	above 5	poor	13	Female	Nov-16	enroled	First cycle (1-4)	protectedspring	improved	1-30 minute	yes	Composting toilet	latrine	improved	yes	yes	yes	no	proper	no	do not wash		Yes	No	No	No	unclean	Trachoma infected
rural	two or more	03-May	poor	10	Male	06-Oct	not enroled		Rainwater collection	improved	above 60 min	yes	Composting toilet	latrine	improved	no	no	no	yes	improper	no	do not wash		No	No	No	No	clean	Trachoma infected
urban	two or more	above 5	poor	9	Female	06-Oct	not enroled		Protected dug well	improved	above 60 min	yes	No facilities or bush or field	latrine	improved	no	no	no	yes	improper	no	do not wash		Yes	Yes	No	No	clean	Trachoma infected
urban	two or more	above 5	medium	10	Male	06-Oct	enroled	First cycle (1-4)	protectedspring	improved	30 -60 min	yes	No facilities or bush or field	latrine	improved	no	no	no	yes	improper	no	do not wash		No	Yes	No	No	clean	Trachoma infected
